# Supplementary material for: Interventions targeting hypertension and diabetes mellitus at community and primary healthcare level in low- and middle-income countries:a scoping review
Source: BMC Public Health. 2019 Nov 21;19:1542. doi: 10.1186/s12889-019-7842-6 (PMC6873661; doi:10.1186/s12889-019-7842-6)
Supplement: Supplementary file 2 — Additional file 2. Study characteristics. Detailed characteristics of the included studies. [file 12889_2019_7842_MOESM2_ESM.xlsx]

## Sheet: Sheet1
Author, year, study design	Disease	Country	Primary outcome	Study design	Primary theme	Type of intervention	Sample size	Setting of intervention	Integration	Geoghraphical scope	Delivery agent of intervention
Abdelsatir ,2013	HTN	Sudan	Screening and management	Descriptive	Screening and management		389	Clinic	No	Rural	Nursing students
Abdullah, 2016	HTN	Malaysia	acceptance of telehealth intervention	Descriptive	Acceptance of intervention	Telehealth intervention	17	Clinic	Yes	Urban	Primary care doctors
Aekplakorn, 2016	HTN	Thailand	Self-Monitoring	RCT	Self-Monitoring		224	Hospital	Yes	Both	Physicians
Aekplakorn,2015	D	Thailand	Detection using cheap lab tests	Descriptive	Detection using cheap lab tests		11449	Hospital	Yes	Both	Nurses
Aghajani, 2009	HTN	Iran	Prevention	Descriptive	Prevention		NM	Hospital	Yes	Both	Physicians
Aguwa, 2008	HTN	Nigeria	Management	Descriptive	Management	Pharmacists	40	Pharmacy	Yes	Urban	Pharmacist
Aikins, 2014	B	Ghana	Policy making; insurance	Descriptive	Policy making	Insurance	NM	Healthcare	Yes	Poor	Policy
Akturan, 2017	D	Turkey	Empowerment intervention	Cluster RCT	Intervention	Empowerment program	57	Hospital	Yes	Urban	Physicians
Alharbi, 2016	D	Saudi Arabia	Integrated health service	RCT	Integrated health service		NM	Hospital	Yes	Urban	Multidisciplinary
Alikhani, 2009	B	Iran	To establish provincial and national profiles of NCD risk factors in Iran	Descriptive	Screening		NM	Hospital	Yes	Both	Policy
Alikhani, 2016	B	Iran	To improve population health screening for non communicable conditions and their common risk factors	Descriptive	Screening		NM	Hospital	Yes	Both	Physicians
Allen, 2016	D	South Africa	To improve Diabetic foot screening at a PC Clinic	Descriptive	Screening		NM	Clinic	Yes	Both	Multidisciplinary
Almeida, 2012	HTN	Brazil	To improve metabolic parameters and BP of Japanese-Brazilians	Cross-sectional	Management	Nutrition and exercise	466	Community	No	Urban	Nutritionist
Al-Shookri, 2012	D	Oman	Nutritional intervention	RCT	Intervention	Nutrition	170	Hospital	Yes	Urban	Physicians
Ameh, 2017	B	South Africa	Seeking the quality of care in integrated chronic disease management (ICDM) model	Case study	Management	Model of care	61	Clinic	Yes	Rural	Nurses
Anchala, 2013	HTN	India	To improve the management of HTN at a PHC level	Descriptive	Quality improvement	Computerized systems	34	Clinic	Yes	Urban	NA
Ariffin, 2017	B	Malaysia	Implementing Chronic Care Model(CCM) in the Public Primary Care	Cross-sectional	Implementation	Model of care	NM	Hospital	Yes	Urban	NA
Awadh, 2012	D	Kuwait	Prevention of diabetic keto-acidosis (DKA) in children	Descriptive	Prevention	Educational campaign	NM	Community	No	Urban	Physicians
Babwah, 2011	D	Trinidad	To improve glycemic control in patients attending PHC	Longitudinal	Management	clinical support	101	Clinic	Yes	Urban	Multidisciplinary
Badawi, 2015	D	Kuwait	To assess quality of care received by people with Diabetes in PHC	Descriptive	Quality improvement		7452	Hospital	Yes	Urban	Multidisciplinary
Baker, 2012	HTN	Tanzania	Using validated, automated BP devices in low-resource settings (LRS)	Descriptive	Management	BP monitors	32	Clinic	Yes	Rural	Technicians
Balagopal, 2008	D	India	To prevent/reduce the risk of developing Diabetes and its complications	Descriptive	Prevention		703	Community	No	Poor	Non-specialists
Barcelo, 2010	D	Mexico	To improve the quality of Diabetes care in PHCC (VIDA Project)	RCT	Quality improvement	Multidisciplinary care	307	Hospital	Yes	Urban	Multidisciplinary
Bello, 2012	D	Nigeria	Improving quality of health care of Diabetes patient at the PHC level involving pharmacists	Pre-Post	Quality improvement	Pharmacists based care	170	Clinic	Yes	Urban	Pharmacist
Borja- Aburto, 2016	B	Mexico	To assess the impact of PREVENIMSS (health promotion, prevention, control and early detection of selected diseases) on selected NCDs	Descriptive	Multiple domains		NM	Hospital	Yes	Both	Physicians
Browning, 2016	D	China	To manage T2D using health coaches	Cluster RCT	Intervention	Education	730	Community	No	Urban	Multidisciplinary
Bui, 2014	D	Malawi	To implement a Diabetes peer support programme	Descriptive	Intervention	Non-specialist	NM	Clinic	Yes	Urban	Non-specialists
Chaiopanont, 2008	D	Thailand	Using the hypoglycemic effect of Sitting, Breathing meditation exercise on T2D patients	Quasi Experimental	Intervention	exercise	50	Community	Yes	Urban	Self
Chamie, 2012	B	Uganda	Integrating Diabetes and HTN and communicable diseases	Descriptive	Integrated health service		4343	Multiple: community and healthcare	Yes	Rural	Multidisciplinary
Chao, 2014	D	China	Improving the health of older adults with Diabetes using Integrated Health Management Model (IHMM)	Rct	Intervention	Integrated health service	100	Hospital	Yes	Urban	Multidisciplinary
Chaveepojnkamjorn, 2009	D	Thailand	To improve the quality of life of T2D patients using a Self Help Group (SHG) program	Rct	Intervention	Non-specialist	164	Hospital	Yes	Urban	Non-specialists
Chaves-Fonseca, 2009	D	Brazil	To use Staged Diabetes Management (SDM) customized algorithms in PHC	RCT	Intervention	Healthcare team training	100	Hospital	Yes	Urban	Multidisciplinary
Chen, 2014	HTN	China	To achieve higher BP control rate in community patient population	Descriptive	Management	Clinical care	3191	Community	Yes	Urban	Physicians
Cheng, 2014	HTN	China	To improve hypertension of older patients using chronotherapy	Semi-experimental	Intervention	Behavioral	90	Community	No	Urban	Self
Correr, 2011	D	Brazil	To improve glycemic control of T2D patients by using Pharmacotherapy Follow-ups (PF)	Controlled	Intervention	Clinical care	50	Pharmacy	Yes	Both	Pharmacist
Cortex, 2017	D	Brazil	To improve metabolic control of T2D using an empowerment program	cRCT	Intervention	Empowerment program	162	Healthcare	Yes	Both	Non-specialists
Cos, 2015	D	Europe	Screening for people with Abnormal Glucose Metabolism (AGM)	Descriptive	Screening		4104	Hospital	Yes	Both	Non-specialists
Costa, 2011	HTN	Brazil	Performing the implementation analysis of the arterial hypertension-care	Descriptive	Implementation		72	Hospital	Yes	Urban	Multidisciplinary
DaMatta-Machado, 2016	B	Brazil	To improve the quality and access of the population for the health care by Institutional Support (IS)	Cross-sectional	Quality improvement	Institutional support	16960	Hospital	Yes	Both	Multidisciplinary
DeBarros, 2010	D	Brazil	To reduce the number of patients with Gestational Diabetes Mellitus (GDM) who required insulin and improving glycemic control in this population	Rct	Intervention	exercise	64	Clinic	Yes	Urban	Researcher
Debusche, 2010	D	Burundi	Prevention of Diabetes and CVD	Descriptive	Prevention		1914	Both	Yes	Urban	Non-specialists
DeLyra, 2008	HTN	Brazil	To improve BP of elderly outpatients using pharmacists	Longitudinal	Quality improvement	Pharmacist based care	30	Clinic	Yes	Urban	Pharmacist
dePue, 2013	D	American Samoa	To improve Diabetes control under nurse - CHW team	Cluster	Intervention	Non-specialist	268	Community	No	Rural	Non-specialists
deSouza, 2016	HTN	Brazil	To promote quality of life and treatment adherence in hypertensive people using educational technology	Quasi Experimental	Intervention	Technology	116	Clinic	Yes	Urban	Multidisciplinary
Dhippayom, 2013	D	Thailand	To implement the Diabetes Prevention Program in community pharmacy	Descriptive	Implementation	Pharmacist based care	397	Pharmacy	Yes	Urban	Pharmacist
Distiller, 2010	D	South Africa	To achieve improvement in glycemic control, using Diabetes Management Program (DMP)	Descriptive	Management	Clinical	NM	Hospital	Yes	Both	Multidisciplinary
Do, 2016	HTN	Vietnam	Lowering average population salt intake, improving knowledge and behavior	Cross-sectional	Knoweldge and Attitudes		513	Community	No	Urban	Multidisciplinary
Ebrahimi, 2016	D	Iran	To improve clinical outcomes in T2D patients using empowerment model	RCT	Intervention	Empowerment program	103	Healthcare	Yes	Urban	Multidisciplinary
Eik, 2016	D	Brazil	To improve glycemic control and disease knowledge by follow-up and education	RCT	Intervention	Education	102	Hospital	Yes	Urban	Multidisciplinary
Fairall, 2016	B	South Africa	To evaluate PC nurses' capacity to manage NCDs	cRCT	Intervention	Non-specialist	NM	Clinic	Yes	Urban	Nurses
Farinatti, 2016	HTN	Brazil	To improve BP and blood metabolic profile with a long-term home-based exercise program	RCT	Intervention	exercise	74	Clinic	Yes	Urban	Non-specialists
Farzadfar, 2012	B	Iran	To improve performance of the Behvarz system in the management of Diabetes and HTN	Observational	Quality improvement	Surveillance surveys	NM	Healthcare	Yes	Rural	Non-specialists
Feng, 2015	HTN	China	To assess HTN screening and follow-up management among Chinese population within the PHC system	Descriptive	Screening		NM	Healthcare	Yes	Both	Multidisciplinary
Ferrante 2013	B	Argentina	Implementing tailored clinical practice guidelines for CVD prevention in primary care	Qualitative	Implementation	Guidelines	NM	Healthcare	Yes	Both	Policy
Firmino, 2015	HTN	Brazil	To lower cardiovascular risk rate of HTN patients using Pharmaceutical Care (PC)	RCT	Intervention	Pharmaceutical	68	Pharmacy	Yes	Urban	Pharmacist
Flood, 2016	D	Guatemala	Implementing a T2D program for Maya indigenous adults	Mixed	Implementation	NGO	NM	Clinic	Yes	Rural	Nurses
Fort, 2015	B	Mexico	To reduce cardiovascular risk introducing a healthy life-style	Longitudnal	Intervention	Education	338	Hospital	Yes	Urban	Multidisciplinary
Fu, 2015	D	China	To improve Diabetes self-care by Diabetes self-management education	Quazi-experimental	Intervention	Self-management and education	39	Community	No	Urban	Researcher
Gagliardino, 2013	D	Argentina	To improve Diabetes care using different educational strategies	RCT	Intervention	Education	486	Hospital	Yes	Urban	Non-specialists
Gallegos, 2017	HTN	Mexico	Improving Physical Activity (PA) levels	cRCT	Intervention	Education	506	Hospital	Yes	Urban	Nurses
Gavran, 2011	D	Bosnia	Implementing T2DM recommended guidelines	Retrospective	Implementation	Guidelines	874	Healthcare	Yes	Urban	Multidisciplinary
Geissler, 2015	B	Argentina	Integrating health-related services with microfinance	Case study			NM	Healthcare	Yes	National	Policy
Gessler, 2012	B	Cameroon	To improve health-seeking behaviour using educational tools	Descriptive	Management	Education	261	Community	No	Both	Non-specialists
Getpreechaswas, 2007	HTN	Thailand	To utilize Village Health-Volunteers (VHVs) and Family Health Leaders (FHLs) to prevent and control HTN	Operational	Intervention	Non-specialist	540	Healthcare	Yes	Both	Non-specialists
Ghosh, 2007	D	West Bank	To improve Diabetes control in a setting of conflict	Descriptive	Management	Clinical	300	Clinic	Yes	Conflict	Physicians
Girao, 2016	HTN	Brazil	Introducing free access for spontaneous demands in the treatment of HTN patients in PHCs	Descriptive	Management	Clinical	16	Hospital	Yes	Urban	Multidisciplinary
Gong, 2015	HTN	China	Preventing heart attack and stroke by Physicial Activities (PAs) Keep Moving toward Healthy Heart and Healthy brain (KM2H²)	cRCT	Intervention	exercise	450	Community	Yes	Urban	Physicians
Govender, 2012	D	South Africa	Improving the quality of care using clinical audits	Descriptive	Quality improvement	Audits	40 facilities	Healthcare	Yes	Both	Multidisciplinary
Govindasamy, 2013	B	South Africa	To combine infectious and non-infectious disease screening and linkage to care	Descriptive	Integrated health service		9806	Mobile unit	Yes	Urban	Nurses
Grillo, 2016	D	Brazil	To improve knowledge and prevent increase in HbA1c using Structured Diabetes Education (SDE)	RCT	Intervention	Education	137	Healthcare	Yes	Urban	Nurses
Gunathilake, 2009	D	Sri-Lanka	Implementing innovative systems of health-care delivery for Diabetes	Descriptive	Implementation	Education	NM	Healthcare	Yes	Both	Physicians
Gyamfi, 2017	HTN	Ghana	To train nurses in Task-Shifting Strategies for Hypertension control (TASSH)	Mixed	Intervention	Non-specialist	64	Healthcare	Yes	Both	Nurses
Hacihasanoglu, 2011	B	Turkey	To provide education on healthy lifestyle behaviours and medication adherence for hypertensive patients	Pre-Post	Intervention	Education	120	Healthcare	Yes	Urban	Researcher
Hasandokht, 2015	HTN	Iran	Introducing lifestyle modification on hypertensive women	rct	Intervention	Lifestyle modification	161	Healthcare	Yes	Urban	Nurses
Hatun, 2015	D	Turkey	Raising school community awareness about T1DM	Descriptive	KAP		25000 schools	School	No	National	Multidisciplinary
Hendriks, 2015	B	Nigeria	Providing guideline based CVD prevention care within the context of Community Based Health Insurance (CBHI)	Cohort	Implementation	Financial and technical support	NM	Clinic	Yes	Urban	Policy
Hind, 2014	D	Sudan	Improving access of Diabetes care by mobile care delivery	Descriptive	Implementation	Mobile clinics	NM	Clinic	Yes	Both	Multidisciplinary
Hu, 2010	B	China	To establish a model of Community Health Service (CHS) in Puyang, China	Descriptive	Integrated health service		8231	Community	Yes	Urban	Researcher
Iqbal, 2012	D	Pakistan	Preventing Diabetes among Impaired Glucose Tolerance (IGT) subjects by LifeStyle Modification (LSM)	Rc Clinical	Intervention	Lifestyle modification	317	Community	No	Urban	Non-specialists
Ismail, 2013	D	Malaysia	Self-Monitoring of Blood Glucose (SMBG)	rct	Self-Monitoring		105	Hospital	Yes	Urban	Multidisciplinary
Jafar, 2009	HTN	Pakistan	To promote BP control	Cluster Rct	Intervention	Non-specialist	1341	Community	Yes	Urban	Non-specialists
Jafar, 2010	HTN	Pakistan	Lowering BP levels in children and young adults	cRCT	Intervention	Nutrition	4023	Community	No	Urban	Non-specialists
Jawa, 2016	D	Pakistan	To detect Diabetes Retinopathy (DR) in the resource limited setting	Cross-sectional	Screening		42629	Community	Yes	Urban	Non-specialists
Jimenez, 2015	D	Mexico	Early detection of DR in patients with T2DM in PC	RCT	Screening		376169	Community	Yes	Urban	Multidisciplinary
Junling, 2015	HTN	China	To manage hypertensive patients in PHC centres	RCT	Intervention	Non-specialist	1024	Healthcare	Yes	Urban	Multidisciplinary
Kamath, 2014	B	India	To improve adherence to treatment in Coronary Heart Disease (CHD)	RCT	Intervention	Non-specialist	803	Hospital	Yes	Urban	Non-specialists
Kande, 2014	HTN	Botswana	Audit to improve quality of care for patients with HTN	Descriptive	Quality improvement	Audits	200	Hospital	Yes	Urban	Multidisciplinary
Katz, 2009	B	South Africa	Managing T2D in Soweto	Descriptive	Quality improvement	Multiple strategies	443	Hospital	Yes	Urban	Nurses
Kengne, 2009	HTN	Cameroon	Improving HTN care in rural and urban SSA using nurse-led clinics	Descriptive	Quality improvement	Clinical guidelines	10	Clinic	Yes	Both	Nurses
Kengne, 2009	D	Cameroon	To implement a primary nurse-led care for T2D patients in rural and urban Cameroon	Descriptive	Implementation	Nurse led care	225	Clinic	Yes	Both	Nurses
Kengne, 2009	B	Cameroon	Setting up nurse-led pilot clinics for the management of NCDs at PHC in resource-limited setting	Descriptive	Implementation	Nurse led care	46	Clinic	Yes	Both	Nurses
Khabala, 2015	B	Kenya	To manage large number of patients with multiple chronic diseases in informal settlements	Retrospective Descriptive	Quality improvement	Non-specialist	1432	Hospital	Yes	Urban	Nurses
Khan, 2013	D	South Africa	To prevent Diabetes blindness by using a mobile fundal camera	Descriptive	Management	Technology	14541	Hospital	Yes	Urban	Multidisciplinary
Khosravi, 2010	HTN	Iran	To improve awareness, treatment and control rates of HTN by promoting healthy life style behaviors	Descriptive	KAP		NM	Healthcare	Yes	Both	Multidisciplinary
Kollish, 2011	HTN	Kosovo	Improving Family Medicine with clinical microsystems	Descriptive	Integrated health service	Multiple strategies	NM	Healthcare	Yes	National	Policy
Kotwani, 2014	HTN	Uganda	Implementing linkage to care for hypertensive patients	Prospective	Implementation	Care of model	2252	Community	Yes	Urban	Multidisciplinary
Ku, 2014	D	Philippines	Integrating chronic care with primary care activities	SCT	Integrated health service	Self-management and education	110	Healthcare	Yes	Urban	Multidisciplinary
Kuhmer, 2016	HTN	Brazil	To promote BP control in PHC	Rc Clinical	Integrated health service	Multidisciplinary care	226	Healthcare	Yes	Urban	Multidisciplinary
Kumar, 2015	D	India	To improve screening yields of Diabetes using mobile reminders during opportunistic screening	Rct	Intervention	Telehealth intervention	268	Healthcare	Yes	Urban	Technology
Labhardt, 2010	B	Cameroon	Task-shifting to Non-Physician Clinicians (NPCs) for integrated management of HTN and Diabetes	Descriptive	Implementation	Non-specialist	130	Healthcare	Yes	Urban	Non-specialists: non-physician clinicians
Labhardt, 2011	B	Cameroon	To retain patients in care for HTN and Diabetes by combination of treatment contract and reminder letters	cRCT	Intervention	Nurse led care	33	Healthcare	Yes	Both	Nurses
Less, 2010	D	Jamaica	To improve control and increase knowledge among patients with Diabetes using Lay Diabetes Facilitators (LDFs)	Perspective Cohort	Intervention	Non-specialist	318	Clinic	Yes	Urban	Non-specialists: lay workers
Li, 2016	HTN	China	Implementing standardized HTN management	Cross-sectional	Intervention	Non-specialist	NM	Clinic	Yes	National	Non-specialist: healthworkers
Lima, 2014	HTN	Brazil	To achieve reduction in glycemic and lipid profiles in hypertensive patients by adapting BRAzilian Dietary Approach to Break Hypertension (BRADA)	Rct	Implementation	Guidelines	206	Healthcare	No	Urban	Nutritionist
Liu, 2012	D	China	To teach Diabetic patients how to self-manage their Diabetes in a Group Visit (GV)	Rct	Intervention	Self-management and education	208	Community	No	Urban	Multidisciplinary
Liu, 2015	D	China	To improve the glycemic control of T2D patients with nutrition education program	cRCT	Intervention	Education	117	Community	No	Urban	Nutritionist
Long, 2015	D	China	Group counselling to improve depression compliance and glucose control in Diabetic patients	Descriptive	Intervention	Behavioral	100	Community	No	Urban	Researcher
Lu, 2015	HTN	China	To improve patients knowledge on HTN using interactive education workshops	Randomized	Intervention	Education	360	Community	No	Urban	Researcher
Ma, 2014	HTN	China	To test Motivational Interviewing (MI) counselling on HTN care	RCT	Intervention	Behavioral	120	Healthcare	Yes	Urban	nurses
Mahomed, 2015	B	South Africa	To improve the quality of clinical records for patients with chronic diseases by implementing Structures Clinical Record (SCR)	Quasi-experimental	Quality improvement	Computerized systems	20	Healthcare	Yes	Urban	Researcher
Maia, 2016	D	Brazil	Implementation of the Decision Support System (DSS) to support the management of Diabetic patients in PC	Quazi-Experimental	Quality improvement	Computerized systems	145	Technology	Yes	Urban	Technology
Maiti, 2012	D	India	To improve care for GDM patients	Descriptive	Intervention	Nutrition	81	Hospital	Yes	Urban	Nutritionist
Manit, 2015	HTN	Thailand	To improve management of hypertensive patients using Integrated Disease Management Model (IDMM) and Case Management Model (CMM)	Qualitative	Implementation	Care of model	21	Hospital	Yes	Urban	Policy
Mansour, 2013	D	Egypt	To reduce the level of depression of Diabetic patients by counselling	Pre RCT	Intervention	Behavioral	120	Clinic	Yes	Urban	Non-specialist: counsellor
Marfo, 2016	HTN	Ghana	Hypertensive prevention and control with the pharmacist lead service	Descriptive	Prevention		170	Pharmacy	Yes	Urban	Non-specialist: medical assistant
Martinez- Valverde, 2012	HTN	Mexico	To improve care for hypertensive patients using Continuing Medical Education (CME) of family doctors	Pre-Post Intervention	Intervention	Education	106	Clinic	Yes	Urban	Physicians
Martins, 2013	HTN	Brazil	To improve hypertensive patients quality of life using Pharmaceutical Care (PC)	Longitudinal	Implementation	Care of model	14	Community	No	Urban	Multidisciplinary
Mendis, 2010	B	China and Nigeria	To reduce BP in PHC settings using WHO CVD risk management package	Cluster RT	Implementation	Care of model	1191	Healthcare	Yes	National	Multidisciplinary
Micikas, 2015	D	Guatemala	To manage T2D of Maya communities using CHWs	Descriptive	Implementation	Non-specialist	8	Community	Yes	Indigenous	Non-specialist: CHW
Mino-Leon, 2015	D	Mexico	To improve drug treatment adherance and disease control involving Pharmacists (P)	trial	Intervention	Pharmacist based care	440	Clinic	Yes	Urban	Pharmacist
Mino-Leon,2012	B	Mexico	To improve the quality of prescriptions by involving the Pharmacists (P) in the PHC team	Quazi-Experimental Before	Implementation	Pharmacist based care	109	Clinic	Yes	Urban	Pharmacist
Montes, 2015	HTN	Mexico	To improve BP values through nutrition education	Quasi RCT	Intervention	Nutrition	37	Clinic	Yes	Urban	Nutritionist
Motta, 2017	D	South Africa	To improve Diabetes management in Primary Care by Point Of Care Testing (POCT)	Descriptive	Implementation	Guidelines	332	Clinic	Yes	Urban	Non-specialist" nurse, Healthcare worker
Muchire, 2016	D	South Africa	To improve dietary behaviors of Diabetes patients through nutrition education	RCT	Intervention	Education	82	Clinic	Yes	Urban	Nutritionist
Mumba, 2007	D	Tanzania	To assess compliance with eye screening examinations among Diabetes patients	longitudnal	Screening		316	Clinic	Yes	Urban	Nurses
Ndou, 2013	B	South Africa	To improve the management of hypertensive and Diabetes patients involving CHWs	Descriptive	Implementation	Non-specialist	56	Community	Yes	Urban	Non-speciliats-healthcare workers
Negru, 2010	HTN	Romania	To improve hypertensive patients care by involving pharmacists	Descriptive	Implementation	Pharmacist based care	106	Pharmacy	Yes	Urban	Pharmacist
Nesari, 2010	D	Iran	Using telephone follow-up service to improve adherence to a Diabetes therapeutic regimen	Descriptive	Intervention	Technology	61	Community	No	Urban	Nursing students
Neto, 2011	B	Brazil	To reduce Coronary Heart Disease (CHD) risk factors implementing practice of Pharmaceutical Care (PC)	RCT	Implementation	Guidelines	200	Hospital	Yes	Urban	Pharmacist
Ng, 2010	D	Indonesia	To deliver smoking cessation messages	RCT	Intervention	Behavioral	71	Clinic	Yes	Both	Physicians
Nguyen, 2011	HTN	Vietnam	To manage hypertensive people at the CHSs and deliver health education on CVD risk factors	Descriptive	Screening		497	Community	Yes	Rural	Researcher
Nguyen, 2012	HTN	Vietnam	Healthy life-style promotion to improve CVD risk factors	Quazi-experimental	Integrated health service		4650	Healthcare	Yes	Rural	Researcher
Nugmanova, 2008	HTN	Kazakhstan	To improve the management of HTN	CT	Implementation	Guidelines	11 facilities	Healthcare	Yes	Urban	Physicians
Oba, 2011	D	Thailand	Helath promotion for preventing DM	Pre-post	Prevention		160	Healthcare	Yes	Urban	Multidisciplinary
Obreli, 2011	B	Brazil	To improve pharmacotherapy adherence by including pharmacists in the health care team	Rc Clinical	Intervention	Pharmacist based care	200	Healthcare	Yes	Urban	Multidisciplinary
Odabasi, 2011	HTN	Turkey	To manage better HTN in geriatric patients by training General Practitioners (GPs)	Descriptive	Implementation	Guidelines	17	Healthcare	Yes	Urban	Physicians
Oliveira, 2013	HTN	Brazil	To incentivize the adherence to non-pharmalogical treatment in arterial hypertension by health-education	longitudnal	Intervention	Education	259	Healthcare	Yes	Urban	Physicians
Oto, 2011	HTN	Turkey	To increase public awareness of HTN using a mass-media	Descriptive	KAP		NM	Community	Yes	National	Media
Pandejpong, 2009	B	Thailand	To improve CV risk management skills of medical student	Descriptive	Implementation	Model of care	90	Healthcare	Yes	Urban	Non-specialists: medical students
Pastakia, 2013	B	Kenya	To detect HTN and Diabetes utilizing home-based and community-based screenings	Descriptive	Prevention		236	Community	No	Urban	Non-specialist: counsellor
Perez-Cuevaz, 2009	B	Mexico	To improve Diabetic and hypertensive patient care involving nurses	Quazi-experimental	Intervention	Nurse led care	16	Clinic	Yes	Urban	Multidisciplinary
Petrovski, 2015	D	Macedonia	To improve glucose control in T1D patients using social media	Descriptive	Intervention	Telehealth intervention	56	Technology	Yes	Urban	Physicians
Pimenta, 2014	HTN	Brazil	To improve care of hypertension patients using different educational strategies on GPs	Quazi-experimental	Intervention	education	41	Community	Yes	Semi-urban	Physicians
Pimentel, 2010	D	Brazil	To reduce risk factors for T2DM using Nutritional Education Program (NEP)	Trial	Intervention	education	67	Healthcare	Yes	Urban	Nutritionist
Plozing, 2015	D	Turkey	To support the self-management of Diabetes patients using EMPOWER services	Descriptive	Intervention	Empowerment program	39	Clinic	Yes	Urban	Multidisciplinary
Pongwecharak, 2010	HTN	Thailand	To identify subjects with pre-hypertension using pharmacist's services	Descriptive	Screening		350	Pharmacy	Yes	Urban	Pharmacist
Provin, 2010	HTN	Brazil	To obtain better clinical results by including pharmacists in the FHS	Descriptive	Intervention	Pharmacist based care	50	Pharmacy	Yes	Urban	Pharmacist
Pruthu, 2015	D	India	To improve the quality of Diabetes care using Clinical Audit Cycle (CAC)	Descriptive	Quality improvement	Audits	336	Healthcare	Yes	Rural	Researcher
Qiao, 2010	D	China	Prevention of Diabetes	Descriptive	Prevention		12000	Community	No	National	Media
Ramal, 2009	D	Mexico	To empower Diabetes patients by engaging nursing students	Descriptive	Implementation	Nurse led care	11	Community	No	Poor	Non-specialist: health workers
Ramli, 2014	B	Malaysia	To improve Diabetes and HTN outcomes using multifaceted Chronic Disease Management (CDM) strategies	cRCT	Intervention	Empowerment program	5 centers	Clinic	Yes	Urban	Multidisciplinary
Reidpath, 2012	HTN	Malaysia	Community-based BP measurement by Non-Health Workers (NHWs)	Descriptive	Screening		56	Community	Yes	Both	Non-specialists: health workers
Reutens, 2012	D	Asia-Pacific	Education of GPs on T2DM treatment	cRCT	Intervention	Education	99	Healthcare	Yes	Both	Physicians
Reutrakul, 2016	D	Thailand	Health insurance to improve access to care and Diabetes policy	Descriptive	Implementation	Universal health coverage	NM	Community	Yes	Both	Policy
Ribeiro, 2011	HTN	Brazil	To improve adherence to non-pharmacological treatment of HTN	RCT	Intervention	Education	38	Healthcare	Yes	Urban	Nutritionist
Roche, 2016	HTN	Cuba	To improve the control of HTN by increasing knowledge of the disease	Quazi-Experimental	Intervention	education	399	Healthcare	Yes	Urban	Multidisciplinary
Rodrigues, 2014	B	Brazil	To provide assistance in nursing care for the deaf, using Virtual Environment (VE)	Experimental	Intervention	Technology	30	Technology	Yes	Urban	Nurses
Roesler, 2015	B	Brazil	To improve health-care using Mobilicare (mobile monitoring from a distance )	Rct) 2Nd Case : Observational	Intervention	Technology	100	Healthcare	Yes	Urban	Self
Saengtipbovorn, 2014	D	Thailand	To improve glucemic and periodontal status in elderly T2D patients with Lifestyle Change and Dental Care (LCDC)	cRCT	Intervention	Lifestyle modification	132	Healthcare	Yes	Urban	Multidisciplinary
Sahli, 2016	HTN	Tunisia	To reduce the prevalence of HTN by community education	quazi-experimental	Intervention	Education	NM	Media	Yes	Urban	Multidisciplinary
Salazar, 2014	B	Argentina	Prevention of CVDs	Longitudinal	Prevention		NM	Community	Yes	Urban	Media
Salinas, 2009	D	Mexico	To improve metabolic control by using Group Visits (GV)	Longitudinal	Intervention	Multidisciplinary care	1201	Healthcare	Yes	Urban	Multidisciplinary
Samuels, 2010	B	Carribbean	To mobilize a region for Chronical NCDs (CNCDs) prevention	Descriptive	Prevention		NM	Community	Yes	National	Media
Santos, 2013	HTN	Brazil	Telehealth for increasing adherence to the treatment of HTN	Pre-post	Intervention	Technology	502	Technology	Yes	Urban	Researcher
Sathish, 2015	D	India	To develop a Diabetes risk score for PC providers	longitudnal	Cheap lab test		451	Technology	Yes	Urban	Researcher
Sehmidt. 2011	B	Brazil	Prevention and control of NCDs	Descriptive	Policy making		NM	Multiple: community and healthcare	Yes	National	Policy
Shi, 2015	B	China	Improving health-care quality and efficiency for patients > 50 years with chronic conditions	Case-Control	Integrated health service		371	Healthcare	Yes	Urban	Non-specialists: students
Singha, 2015	HTN	Thailand	To reduce disparities in HTN control : Community Hypertension Intervention Project (CHIP)	Pre-post	Intervention	education	193	Multiple: community and healthcare	Yes	Rural	Multidisciplinary
Sobry, 2014	B	Kenya	To manage HTN and Diabetes in PHC setting in a slum	Descriptive	Integrated health service		1465	Healthcare	Yes	Urban	Multidisciplinary
Some, 2016	B	Kenya	Task-shifting the management of NCDs to nurses	Descriptive	Implementation	Nurse led care	725	Healthcare	Yes	Urban	Non-specialists: Nurse
Sookaneknun, 2010	B	Thailand	To identify people in the community with HTN and/or Diabetes	Descriptive	Screening		51	Both pharmacy and community	Yes	Urban	Non:specialists
Sranacharoenpong, 2012	D	Thailand	To improve CHCWs' health knowledge about Diabetes prevention	Quazi-experimental	Intervention	Education	69	Technology	Yes	Province	Non-specialists: CHWs/researchers
Srichairattanakull, 2014	HTN	Thailand	To improve the self-management strategies among hypertensive patients	Quazi-experimental	Intervention	Non-specialist	44	Community	No	Province	Non-specialists
Sun, 2008	D	China	To control Diabetes following an integrated program	Rc Clinical	Intervention	Multidisciplinary care	150	Community	Yes	Urban	Nutritionist
Sun, 2015	HTN	China	Reducing BP and improving physical health with TaiChi	RCT	Intervention	exercise	300	Community	No	Urban	Self-management: exercise
Susilparat, 2014	D	Thailand	Preparing Muslim patients with Diabetes for Ramadan	Quasi-experimental	Intervention	Education	90	Community	Yes	Urban	Physicians
Tapia, 2016	B	Mexico	NCDs prevention and control by implementing Casalud (Casa=home, Salud=health)	Descriptive	Implementation	Care of model	329	Technology	Yes	National	Multidisciplinary
Thankappan, 2013	HTN	India	To increase awareness, treatment and control of HTN	Pre-post	Intervention	Education	4627	Community	No	Rural	Non-specialists: CHW
Thankappan, 2013	D	India	To prevent smoking related Diabetic complications	RCT	Intervention	Education	224	Clinic	Yes	Both	Multidisciplinary
Thavornwattanayong, 2017	B	Thailand	To reduce BP and Blood Glucose (BG) using Family Pharmacists (FP)	Quasi-experimental	Intervention	Pharmacist based care	80	Community	No	Rural	Pharmacist
Tienthavorn, 2015	HTN	Thailand	To control and prevent HTN	Descriptive	Implementation	Model of care	NM	Hospital	No	Urban	Researcher
Tran, 2017	B	Vietnam	To improve PA and dietary behaviours for adults with Metabolic Syndrome (MS)	cRCT	Intervention	exercise and nutrition	417	Community	No	Province	Researcher
Tschiedel, 2008	D	Brazil	To manage T1DM patients	Descriptive	Implementation	Model of care	1315	Healthcare	Yes	Urban	Multidisciplinary
Turnacilar, 2009	B	Turkey	To improve BG and BP levels of Diabetes patients using pharmaceutical care (PC)	Longitudnal	Implementation	Pharmacist based care	43	Pharmacy	Yes	Urban	Pharmacist
van de Vijver, 2013	B	Kenya	To introduce CVD prevention in slums through the collaboration of Public Health and private sectors	Descriptive	Implementation	Model of care	NM:policy	Community	Yes	Poor	Non-specliast: healthcare workers
Van Olmen, 2015	D	RDC, Cambodia and Phillipines	To improve the care for Diabetes patients	Descriptive	Implementation	Multidisciplinary care	NM	Community	Yes	Cross-country	Multidisciplinary
Veras, 2014	D	Brazil	To control DM by SMBG	Cross-sectional	Prevention		74	Healthcare	Yes	Urban	Non-specialist: Nurses
Wang, 2013	HTN	China	To improve HTN management in PHC	RCT	Intervention	Guidelines	140	Healthcare	Yes	Both	Physicians
Wanitkun, 2011	B	Thailand	To develop a Self-Management Support (SMS)system for Diabetes and HTN	Descriptive	Implementation	Telehealth intervention	3200	Technology	Yes	Urban	Non-specialist: nurses
Weber, 2012	D	India	T2DM prevention	RCT	Intervention	Model of care	600	Community	No	Urban	Non specialists
Wei, 2008	D	China	To improve clinical outcomes of Diabetes patients	Descriptive	Implementation	Model of care	340	Healthcare	Yes	Urban	Physicians
West-Pollak, 2014	D	Dominican Republic	To improve BG control and reduce CV risk in individuals with T2DM or pre-diabetes	Descriptive	Implementation	Non-specialist	79	Community	No	Rural	Non-specialists: community leaders
Wu, 2016	B	China	Improving rural health-care delivery, especially treatment of Diabetes and HTN	Restrospective	Implementation	Guidelines	Policy	Healthcare	Yes	Province	Policy
Yin, 2015	D	China	Engaging patients to become peer supporters on Diabetes management	Descriptive	Implementation	Non-specialist	119	Healthcare	No	Urban	Non-specialist: peers
Zhang, 2015	HTN	China	To improve PC providers' performance in screening and management of HTN	Descriptive	Implementation	Model of care	2635	Healthcare	Yes	National	Researcher
Zhong, 2015	D	China	To improve Diabetes self-management through Peer-Leader-Support Program (PLSP)	Descriptive	Implementation	Non-specialist	19	Community	Yes	Urban	Non-specialist: peers
Bobrow, 2016	HTN	South Africa	Mobile Phone Text Messages to Support Treatment Adherence in Adults With High Blood Pressure	RCT	Intervention	Technology	1372	Hospital	Yes	Urban	Technology
Hendriks, 2016	HTN	Nigeria	Sustained effect of health insurance and facility quality improvement on blood pressure in adults with hypertension in Nigeria	pre-post	Implementation	Insurance	1450	Community	Yes	Rural	Policy
