# Supplementary material for: Interventions targeting hypertension and diabetes mellitus at community and primary healthcare level in low- and middle-income countries:a scoping review
Source: BMC Public Health. 2019 Nov 21;19:1542. doi: 10.1186/s12889-019-7842-6 (PMC6873661; doi:10.1186/s12889-019-7842-6)
Supplement: Supplementary file 3 — Additional file 3. Study description and classification. Description of the included studies according to the TIDieR template and their classification according to the ICCF framework. [file 12889_2019_7842_MOESM3_ESM.xlsx]

## Sheet: Scoping review
			TIDier					ICC
								HEALTH CARE SERVICE ORGANIZATION					COMMUNITY					POLICY
Number	Disease	Authors	Country	Why	Who delivered, How and Where	Intervention Components, Duration and Dose	Multifaceted	Self Management (education, self monitoring )	Continuity/Coodination (text /phone call reminder/home visits)	Information System (computer	Leadership incentives	Organization and equip health care teams	Multifaceted	Mobilize/Coordinate (mobilize community to participate	Raise awareness and reduce stigma	Provide complementary Services	Leadership and support	Integrate policies	Support legislation	Human resources	Strengthen partnership	Leadership / advocacy	Consistent financing	Multiple Domains
1	HTN	Abdelsatir ,2013 (descriptive article)	Sudan	Early detection and management of HTN	Village inhabitents in the Northern state of Sudan were invited to attend a free clinic for screening of HTN, follow-up and treatment. Fourth year nursing students of the National Ribat University were asked to fill KHDC screening forms	February 2011, KHDC Screening form-1 contained general informations, diet, smoking, alcohol, physical activity and medical history. KHDC screening form-2 contained weight, height, and average of 2 blood pressure measurements taken 5 minutes apart						Y
2	HTN	Abdullah, 2016 (descriptive article)	Malaysia	To explore patients' acceptance of a BP telemonitoring service	10 PC (Primary Care) doctors used BP telemonitoring service delivered at PC clinic in Kuala Lampur, Malaysia, for 17 patients with uncontrolled office BP	Qualitative study, between Aug 2012 - Sept 2012. Patients were instructed on BP measuring and transmission of the data to the web portal. All doctors attended 1 day workshop on how to use the website. They reviewed BP readings daily/weekly, to manage the patients						Y
3	HTN	Aekplakorn, 2016 (Randomized controlled trial)	Thailand	Self monitoring of BP (SMBP)	224 patients from community hospital registry, Bang phli district (Thailand) were randomized either to receive SMBP intervention(111 patients) or usual care (113 patients). Patients from SMBP group were asked to bring their BP records for physician review and advice on medication and healthy lifestyle	6 months duration with 12 months of follow-up. Patients in the SMBP group received the home BP monitor, were trained to measure their BP at home and given instructions about the frequency of the measurement according to the Japanese Society of HTN guidelines, 2003.		Y
4	D	Aekplakorn,2015 (descriptive article)	Thailand	Identifying dysglycemia by fasting plasma glucose (FPG) and 2 hour postprandial Oral Glucose Tolerance Test (OGTT)	11449 participants were instructed to fast overnight for atleast 8 hours. 2 blood samples were obtained from each participant: 1st in the morning at the PH center, subsequently each participant ingested 75gms of glucose solution under direct observation of research nurses, laid down and a second blood sample was collected at 2 hour after the ingestion. The samples were sent to the community hospi…	68 primary medical care centres in 8 Thai provinces participated in the experimental study for Diabetes Prevention Program (DPP), Jan 2013- Aug 2013. Criteria for recruitment: 1 of following risk factors: Age 35 - 65 years, BMI > 25 kg/m2 or abdominal obesity, history of HTN or Diabetes in their siblings/parents						Y
5	HTN	Aghajani, 2009 (descriptive article)	Iran	To prevent and control HTN in Iran	Behvarzes performed standardized screening at the 1st level of PHC. Suspicious hypertensive referred to the next level of health system to be confirmed by physicians. The hypertensive patients treated according to the guideline of the program.	Planned and piloted in defined rural areas in 1992. Expanded in 2002 to the whole rural area of the country. Target population: 30 years old and over (9 million people)						Y
6	HTN	Aguwa, 2008 (descriptive article)	Nigeria	To manage hypertensive patients by using pharmaceutical care (PC) program	Two pharmacists in the biggest pharmacy of Port Hartcourt, Nigeria, worked with 40 hypertensive patients during 5 months of usual care period. PC was instituted for another 5 months (face-to-face goal-directed medication, lifestyle counselling and provided with an educational material). Clinical and medication related data were sent to patient's physician if needed.	10 month of duration (March 2006 - December 2006)(5 months of usual care, 5 months of PC care) Patients served as their own control.		Y
7	B	Aikins, 2014 (descriptive article)	Ghana	Challenge of UHC in Ghana; Community-based health planning services (CHPS); National Health Insurance Scheme (NHIS); CVD care among CHWs	Policies HTN and Diabetes included on a priority health intervention list. MoH introduced Regenerative Health and Nutrition Programme NHIS included some medicines for HTN and Diabetes on it's pay exemption list NCD policy: emphasis on prevention Health Care Org. CHPS adopted new mobile approach (taking health care to the door steps), involves using trained CHWs Community 32 CHWs recruited in Jame…	June 2010, Dec 2011 and Sept 2013 Study on Diabetes and HTN in 3 poor communities						MD		MD					MD					Y
8	D	Akturan, 2017 (cluster randomized control trial)	Turkey	Using BATHE technique in the empowerment of Diabetes patients in PC	In Istanbul, trained PC physicians used BATHE technique on 57 patients (intervention group), 3 times with 3 months intervals, in addition to the usual care. Physicians in the control group were not trained, delivered only the usual care	April - Dec 2013, intervention group physicians were trained during 3 hours about BATHE short interview technique by the researchers. A 21- item Turkish version of the Diabetes Empowerment Scale (DES)was used at the base-line and at the 6th month of the intervention					Y
9	D	Al-Shookri, 2012 (RCT)	Oman	To evaluate effectiveness of medical nutritional therapy on patients with T2DM	In Oman, 170 patients with T2DM (free of chronic complications) were randomly assigned to a group receiving usual nutritional care(n=85) or a group receiving practice guidelines nutritional care(n=85) by dieticians for patients with T2DM	April - Sept 2009, Anthropometric and biochemical variables were measured at baseline and after each appointment. Patients were given 1-3 appointments with a dietician over 6 months.		Y
10	D	Alharbi, 2016 (interventional parallel-group clinical study)	Saudi Arabia	Introducing integrated health services for glycemic control and diabetic nephropathy	The integrated care services at Chronic Disease Center (ChDC) in Al-Wazarat PHCC, Saudi Arabia enrolled all patients with poor glycemic control (HbA1c>10) to be seen by all members of the program team (Diabetes educator, dietitian, PCP(primary care physician) and clinical pharmacists	During the period of enrollment, Diabetes educator and dietitian had to be seen at least once by the patient. The PCP should be visited each 3 months by ADA guidelines. The clinical pharmacists has weekly appointment in the first 3 months						Y
11	B	Alikhani, 2016 (descriptive article)	Iran	To improve population health screening for non communicable conditions and their common risk factors	Qazvin Health Plan, established in Mohammadyeh town with 40000 residence by introducing best practices in public-private partnership model to strengthen PHC system in the province of Qazvin, Iran	6 conditions for screening were selected for Diabetes, HTN and other diseases; screening protocols were developed accordingly. Recommended testing intervals were determined (Diabetes every 3 years, HTN every 2nd year for those with normal BP, annually for those with HTN)						Y
12	B	Alikhani, 2009 (descriptive article)	Iran	To establish provincial and national profiles of NCD risk factors in Iran	National technical unit at the Centre for Disease Control and management, Ministry of Health and Medical Education (MOHME) established the Iranian model for NCD risk factors surveillance. Data were collected by trained NCD officer in each province with cultural sensitivity	WHO's STEP wise was followed: all measurements were conducted in Autumn 2005 according to the STEPS manual. In total, 70981 citizens aged 25-64 years included in the study												Y
13	D	Allen, 2016 (descriptive article)	South Africa	To improve Diabetic foot screening at a PC Clinic	The HCWs at the Klapmuts PHC clinic, Western Cape, SA, were trained in foot screening technique and use of a diabetic foot assessment questionnaire (DFAQ) developed by the Western Cape Department of Health in 2011	Quality improvement project developed in 2013. HCWs needs were assessed using a questionnaire. Patient information pamphlets in different languages and screening tools were available to all clinic staff.						Y
14	HTN	Almeida, 2012 (cross-sectional study)	Brazil	To improve metabolic parameters and BP of Japanese-Brazilians	466 subjects in the city of Bauru, Brazil had individual visits with a nutritionist, group sessions on nutrition education and physical activity counselling, and 2 community exercise classes (walking and dancing)	12 months health promotion program started in 2005. Subjects' relatives were invited to join the group sessions. Laboratory testing and measurements were made at baseline and after completing the program		Y
15	B	Ameh, 2017 (case study)	South Africa	Seeking the quality of care in integrated chronic disease management (ICDM) model	61 selected patients of 7 PHC facilities in the rural Agincourt, SA, implementing ICDM model, participated in Focus Group Discussions (FGDs)/user perspective. In-dept interviews were held by the research team with 7 operational managers (nurses in charge of selected PHC and the sub-district health manager)/ providers perspective	The 8 FGDs were conducted in Nov and Dec 2013 on Saturdays. Selection of patients criteria: having started treatment of chronic condition in the study area 6 month before the implementation of ICDM model						MD						MD						Y
16	HTN	Anchala, 2013 (descriptive article)	India	To improve the management of HTN at a PHC level	34 PHC doctors from Mahabubnagar District, India tested, implemented and validated the clinical and computerized Decision Support System for Management of Hypertension (DSS-HTN)	DSS was developed Feb - Apr 2011, tested May - June 2011 and validated July - Sept 2011				Y
17	B	Ariffin, 2017 (cross-sectional survey)	Malaysia	Implementing Chronic Care Model(CCM) in the Public Primary Care	All Family Medicine Specialists in 34 public PHC in Salangor and Kuala Lampur, Malaysia filled up Site feasibility questionnaires (SFQ) designed to assess the resources and feasibility of the PHC in implementing the components of CCM as adopted by the EMPOWER-PAR study	SFQs: Aug - Nov 2011						Y
18	D	Awadh, 2012 (descriptive article)	Kuwait	Prevention of diabetic keto-acidosis (DKA) in children	A campaign displaying a poster of a child wetting his bed with practical messages was initiated in Dasman, Kuwait to alert parents/teachers on the early symptoms of Diabetes in children.	Posters were displayed in malls, hospitals and PHC centres where Family physicians started giving cards with informations to parents. Childhood Onset Diabetes eRegistry developed since Jan 1st 2011.									Y
19	D	Babwah, 2011 (longitudinal study)	Trinidad	To improve glycemic control in patients attending PHC	101 patients from chronic disease clinic (CDC) in a Trinidad health centre volunteered to join a special diabetic clinic (DiaC), where they were provided with greater consultation times, more frequent appointments and lifestyle advice	Started in Nov 2003 Patients were followed for 3 years; HbA1c levels were done at the start and at 3, 24 and 36 months after the start. DiaC was run by a primary care physician (PCP) and a registered nurse (RN)						Y
20	D	Badawi, 2015 (descriptive article)	Kuwait	To assess quality of care received by people with Diabetes in PHC	The Diabetes Quality Indicator Set (DQIS) was used for measuring T2D care performance of 4241 diabetic patients in 2012 and of 3211 in 2010 in the 4 major PHC centers with the highest case load in Kuwait city	Time frame of data: Jan 1, 2010 - Dec 31, 2010 and Jan 1, 2012 - Dec 31, 2012. DQIS for Kuwait was adapted from the one developed by the National Diabetes Quality Improvement Alliance and the International Diabetes Federation						Y
21	HTN	Baker, 2012 (descriptive article)	Tanzania	Using validated, automated BP devices in low-resource settings (LRS)	19 BP devices were distributed to 11 antenatal clinics in Muheza, rural Tanzania 32 staff members were interviewed about antenatal BP measurement	July 2008 - August 2011 Follow up was conducted at 1, 3, 6, 12 and 36 months; the presence condition and frequency of device use were assessed using a uniform protocol						Y
22	D	Balagopal, 2008 (descriptive article)	India	To prevent/reduce the risk of developing Diabetes and its complications	"Trained trainers" performed data collection and education on T2D and self-care for 703 inhabitants of resource-poor village in Tamilnadu, India, using Tamil language	Oct 2002 - April 2003 The trainers were trained at G. Rural Institute for 6 months, curriculum: knowledge of T2D, risk factors, meal planning, physical activity (PA) and education techniques Education on blood glucose management was provided by a certified diabetes educator							Y	MF	MF		MF
23	D	Barcelo, 2010 (RCT)	Mexico	To improve the quality of Diabetes care in PHCC (VIDA Project)	A total of 43 PC teams participated in the project; teams consisted of physicians, nurses and in some centres, other professionals such as nutritionists and psychologists. Patients with Diabetes at 10 of 23 PHC in the cities of Xalape and Veracruz randomly selected: 196 intervention group, 111 usual care group	18 months intervention (Nov 2002 - May 2004) with 3 learning sessions: a structured patient Diabetes education program (based on the Diabetes Education Program of Latin America) training in foot care training for primary care personel in Diabetes management Support also provided by specialists		Y
24	D	Bello, 2012 (pre-post prospective)	Nigeria	Improving quality of health care of Diabetes patient at the PHC level involving pharmacists	Three pharmacists worked with 170 diabetic patients from Nigerian National Petroleum Corporation Clinic (NNPCC) in Benin city, Nigeria using individual counselling on weight reduction, BP and blood sugar control. Emphasis was laid on adherence to treatment.	June - Nov 2011 : recruitment of patients. Each patient was followed-up each month for 3 consecutive month		Y
25	B	Borja- Aburto, 2016 (descriptive article)	Mexico	To assess the impact of PREVENIMSS (health promotion, prevention, control and early detection of selected diseases) on selected NCDs	Research team compared morbidity and mortality trends of 6 selected NCDs (Diabetes, HTN, IHD, CVD, CC, BC) before and after the implementation of the PC program in Mexican population	Study duration: 11 years, 2002(Implementation of PREVENIMSS) until 2013 Groups compared were: IMSS affiliates versus the population not covered by IMSS Observation : In 2002, IMSS started strengthening PC: training of 14,000 family physicians, introduction of electronical medical records and integrated preventive services	Y	MF		MF	MF	MF
26	D	Browning, 2016 (Cluster RCT)	China	To manage T2D using health coaches	Health coaching was performed by experienced clinicians (doctors, nurses, psychologists) on Intervention group of patients in the Fengtai District of Beijing, China	This cluster RCT was implemented from Dec 2011 - Dec 2013. Control group: 345 patients from 18 Community Health Stations (CHSs), received usual care from their CHSs Intervention group: 385 patients from 21 CHSs received a combination of telephone and face-to-face health coaching in addition to usual care from their CHSs Health coaches completed training program before the intervention and were co…		Y
27	D	Bui, 2014 (descriptive article)	Malawi	To implement a Diabetes peer support programme	Nurse-educator in Kamuzu Central Hospital (KCH) in Lilongwe, Malawi, established support group in cluster of patients attending the KCH diabetic clinic, identified peer leaders and performed peer-support training programme	Since 2009, nurse-educator received her Diabetes training through World Diabetes Foundation (WDF). Peer training curriculum that was followed- the one developed by Tang and Funnell. The 20 hours training for the peer supporters includes, patients education on clinic topics with special focus on foot self-examination and how to engage clinicians and hospital staff.							Y	MF	MF		MF
28	D	Chaiopanont, 2008 (quasi experimental study)	Thailand	Using the hypoglycemic effect of Sitting, Breathing meditation exercise on T2D patients	Kantaradusdi-Triamchaisri S.(author) developed a technique of sitting, breathing, meditation, exercise (SKT1). 50 patients diagnosed with T2D at Wat Khoe Nok PHC center in Nonthaburi, Thailand, were trained to practise SKT1	From April-May 2007 for a 2 week period, every Tuesday (3 visits) 1st visit: the patients were educated about Diabetes self care after breakfast 2nd and 3rd visit: the patients practised SKT1 as intervention after breakfast Post prandial plasma glucose, before and after the intervention was recorded.		Y
29	B	Chamie, 2012 (descriptive article)	Uganda	Integrating Diabetes and HTN and communicable diseases	A multi-disease campaign was implemented in Kakyerere parish, rural Uganda, to offer diagnostic, treatment and referral services to 4343 participants (2323 adults - 74% of adult residents and 2020 children - 69% of child residents). Services included point-of-care screening for HIV, Malaria, TB, HTN and Diabetes	Over 5 days, in May 2011 Staff members hired locally, fluent in local language; had 1 week of training prior campaign. Staff with interview experience and computer skills, performed computer based questionnaires, including symptoms screening. The lab workers were required basic skills in finger-prick based diagnostics.							Y	MF			MF
30	D	Chao, 2014 (RCT)	China	Improving the health of older adults with Diabetes using Integrated Health Management Model (IHMM)	100 older Diabetes patients (age>60) from Nanjing hospital endocrinology department were randomized into management(50) and control group (50). All patients were given usual care. Intervention group received components of IHMM by specifically-trained community health service center staff, managers and related researchers	18 months : July 2009 - Dec 2010 IHMM included : health-record establishment, health evaluation and health management (diet advice, education/skills training on health self-management, regular blood glucose monitoring, tailor-made exercise program, individual telephone consultations and distribution of health promoting materials)						Y
31	D	Chaveepojnkamjorn, 2009 (RCT)	Thailand	To improve the quality of life of T2D patients using a Self Help Group (SHG) program	164 Diabetic patients from 6 health centres or a community hospital in Saraburi province, Thailand were randomized into the intervention group (80) attending the SHG program (16 weeks) or the control group (84) receiving regular services by health workers at the health centres. Informations were collected using a structured questionnaires (developed by the researcher) at 0, 12 and 24 weeks	Sep 2007 - April 2008 Inclusion criteria: DM < 10 years, treated only by oral drugs, FPG > 130mg% , age 30-59 old, no other serious illnesses or complications related to DM. SHG program consisted of 5 monthly sessions of 2 hours each with topics: building-up good relationships, improvement of knowledge about Diabetes, skills for dietary control, physical exercise, self-monitoring, sharing experie…		Y
32	D	Chaves-Fonseca, 2009 (RCT)	Brazil	To use Staged Diabetes Management (SDM) customized algorithms in PHC	In one municipality in Bahia, Brazil, multidisciplinary team (doctors, nurses, pharmacists and health-technicians) used SDM protocols for clinical decisions. In the other municipality, health-care team received an update on Diabetes care with no protocols. In each municipality, 100 patients with T2D were enrolled in the study.	18 month observational cohort study of one municipality with health-care professionals trained with SDM Portuguese-customized protocols (16 hours training program). Update training every 6 months with case discussions.						Y
33	HTN	Chen, 2014 (descriptive article)	China	To achieve higher BP control rate in community patient population	14 Family medicine doctors at the Yulin Community Health Service Center (CHSC) in Chengu, China, provided care to 3191 hypertensive patients enrolled in a HTN management program	9 years, starting in 2004 All the doctors received standardized trainings prior to commencement of the program. 4 face-to-face follow-up annually with education on lifestyle modification and adherence to medication for every registered patient.						Y
34	HTN	Cheng, 2014 (semi-experimental study)	China	To improve hypertension of older patients using chronotherapy	Research team recruited 90 older patients with primary HTN in one community in China. Patients were randomly seperated in 3 groups of 30 patients each (control, A= behavior and chronotherapy intervention, B= behavior intervention)	May 2010 - Oct 2011 Patients in the groups A,B were given 24 hours Ambulatory BP Monitoring (ABPM)at baseline and at 6 and 12 month after the intervention. Patients in the group A were given 24 hrs ABPM to decide the best time for drug-administration						Y
35	D	Correr, 2011 (controlled trial)	Brazil	To improve glycemic control of T2D patients by using Pharmacotherapy Follow-ups (PF)	Pharmacists in 4 community pharmacies in Curibita region, Brazil, provided PF in addition to standard care to the intervention group of 50 patients with T2DM, who were using either oral medication or insulin.	July 2004 - March 2006 Each patient was followed up for 12 months, had to visit the pharmacy at least monthly. Total of 574 encounters between pharmacists and intervention group patients were recorded (119 negative clinical outcomes)						Y
36	D	Cortex, 2017 (cluster randomized trial)	Brazil	To improve metabolic control of T2D using an empowerment program	Health teams from 5 public Brazilian health units provided empowerment program to the intervention group of 162 diabetic patients in 10 meeting of 2 hours each.	12 months, Dec 2014 -Dec 2015 Empowerment program based on the behavior change protocol validated for Brazil.		Y
37	D	Cos, 2015 (descriptive article)	Europe	Screening for people with Abnormal Glucose Metabolism (AGM)	1621 men and 2483 women in 9 european centres were screened for T2D or Abnormal Glucose Tolerance (AGT) using FINDRISC (1 page questionnaire, 8 questions: age, BMI, waist circumference, physical activity, intake of fruits and vegetables, history of HTN, history of high blood glucose, family history of Diabetes)	3 centres selected the study participants randomly 6 centres, recruited participants at the PHC centers						Y
38	HTN	Costa, 2011 (descriptive article)	Brazil	Performing the implementation analysis of the arterial hypertension-care	Randomized sample of doctors and nurses of 72 Family Health Teams and the HTN programme coordinator in Recife city, Brazil, were interviewed. Official documents were analyzed.	Municipal Health Plans 2002-2005 and 2006-2009 were analyzed						Y
39	B	DaMatta-Machado, 2016 (cross-sectional study)	Brazil	To improve the quality and access of the population for the health care by Institutional Support (IS)	The quality evaluators interviewed 16960 Family Health Team Coordinators from all Brazilian states.	Study made in 2012 Associations between the activities of IS and the outcome of the certification of National Programme for improving Access and Quality in Primary Health Care(PMAQ) were identified.													Y
40	D	DeBarros, 2010 (RCT)	Brazil	To reduce the number of patients with Gestational Diabetes Mellitus (GDM) who required insulin and improving glycemic control in this population	64 patients with GDM under pre-natal follow-up at the Obstetric clinic Sao-Paulo were randomized into Exercise group(EG) (N=32), which underwent an Resistance Exercise (RE), always under supervision of the main researcher and a control group not submitted to RE.	Between Oct 2006 - Nov 2008 RE was performed with an elastic band, the main researcher being responsible for its adjustment		Y
41	HTN	DeLyra, 2008 (longitudinal perspective)	Brazil	To improve BP of elderly outpatients using pharmacists	Research pharmacists assisted, 30 elderly, hypertensive outpatients of PHC unit in Ribeiro Preto, Brazil, once per month on the prevention/solution of drug therapy problems (DTP) and BP control	August 2003 - July 2004 (12 months) Research pharmacist provided health education and drug therapy (assessment of drug history) and implementation of adherence-improving strategy						Y
42	HTN	deSouza, 2016 (quasi experimental study)	Brazil	To promote quality of life and treatment adherence in hypertensive people using educational technology	Health care professionals (nurses and Physical Education (PE) teachers) and undergraduate students of nursing and PE courses conducted educational interventions to 116 patients with HTN registered in PHC units of a northern Brazilian city	November 2014 - March 2015 Educational intervention used flipcharts to promote Quality Of Life (QOL) and treatment adherence. Flipchart contains 11 pictures (front) and 11 script sheet (back) Each intervention lasted 60-90 minutes, with interval of 25 days between every stage.		Y
43	D	Debusche, 2010 (descriptive article)	Burundi	Prevention of Diabetes and CVD	Screening of 1914 persons for Cardio Vascular (CV) risks and Diabetes in Bujumbura (574 in Hospital or clinics), 275 by patients associations and 891 during two World Diabetes days Education: Total of 377 group sessions were carried out by 19 nurses and peer educators (trained by a diabetologist and ethnosociologist) for 1318 persons at risk. Each session lasted 1.5 to 2 hours, groups of 6 to 10 …	Screening : Aug2007 - Dec 2008 Education : June 2007 - Dec 2008 1-3 sessions per person on a cycle involving 3 topics: control of CV risks I : 198 sessions control of fat in the diet: 116 sessions physical activity: 35 sessions 6-12 months after CV risk I: control of CV risk II: 28 sessions		MD				MD					MD							Y
44	D	dePue, 2013 (cluster RCT)	American Samoa	To improve Diabetes control under nurse - CHW team	268 patients with T2D recruited from American Samoa Community Health Centre (CHC) were randomly assigned by village clusters to the nurse-CHW team intervention group (n=104) or to a control group (n=164) that received usual care	Feb 2009 - May 2010 Intervention team included a Nurse Case Manager (NCM) and 4 CHWs, all trained on Diabetes management, assessment techniques and study protocols. Emphasis on self-management support Flipcharts were developed to faciliate CHWs teaching during their patient visits.							Y	MF		MF	MF
45	D	Dhippayom, 2013 (descriptive study)	Thailand	To implement the Diabetes Prevention Program in community pharmacy	Trained pharmacists in 7 Bangkok pharmacies assessed 397 interested persons without prior history of Diabetes, using the Diabetes risk prediction tool. They offered educational informations to all partcipants	3 months Persons with high-risk score (>9 out of 17) were offered a self-check of Fasting Capillary Blood Glucose (FCBG). A referral was made for those with FCBG>126 mg/dl						Y
46	D	Distiller, 2010 (descriptive study)	South Africa	To achieve improvement in glycemic control, using Diabetes Management Program (DMP)	Trained team of HCW (doctors, podiatrists, dietitians, Diabetes Nurse Educator (DNE),in each center provides total care for persons with Diabetes, following "Minimum Care Guidelines"and covering not only urban but aldo large parts of rural SA.	DMP established in 1994 in the Centre for Diabetes and Endocrinology (CDE) in Johanesburg, SA By Nov 2008, there were 262 peripheral centres in the CDE network (17043 patients) Emphasis on patient empowerment and self-management						Y
47	HTN	Do, 2016 (cross-sectional)	Vietnam	Lowering average population salt intake, improving knowledge and behavior	Mass media communication, school interventions, community programs and high-risk groups including people with HTN were engaged in communicating messages "Eat Less Salt"(ELS) in 4 wards and 4 communes in the city Viet Tri, Vietnam.	June 2013 - June 2014 513 participants at both baseline and follow-up Mean sodium excretion was estimated from spot urine samples																Y
48	D	Ebrahimi, 2016 (RCT)	Iran	To improve clinical outcomes in T2D patients using empowerment model	103 patients with T2D from Shahroud Diabetes Centre, Iran, were randomly assigned to either the intervention (empowerment training) or the control group (conventional training). Education based on empowerment approach was performed by 2 experienced nurses in collaboration with an endocrinologist and a nutritionist	In 2014 Intervention patients divided in 5 groups of 10 Each session lasted 60-90 minutes 5-7 weekly regular meetings, according to the patient needs		Y
49	D	Eik, 2016 (RCT)	Brazil	To improve glycemic control and disease knowledge by follow-up and education	102 patients with T2D from 9 PHC units (Unidades Basicas de Saude UBS) in Maringa, Brazil were randomized. 52 patients were assigned to the intervention group. Intenvention consisted of a follow-up with an endocrinologist with treatment adjustment according to the guidelines of the Brazilian Diabetes Society and educational activities with specialized instructor	Lasted 6 month: Oct 2014 - Aug 2015 Educational activities used Conversation Maps (CM) in DM, developed by the American Health Education Company in partnership with pharmaceutical company.		Y
50	B	Fairall, 2016 (cluster RCT)	South Africa	To evaluate PC nurses' capacity to manage NCDs	38 PC clinics in the Western Cape Province, SA were randomized. Nurses in 18 intervention clinics were trained to use the PC 101 management tool during educational sessions delivered by 6 health department nurse-trainers.	Since, May 2011 The main intervention material : PC 101, developed over 5 years ( 2006 - 2011), updated annually. Trainers delivered 8 educational sessions in each clinic over several weeks. (In total, 81 nurses, 5 pharmacists were trained). Upon completion of the training, nurses were authorized to prescribe additional 7 medications for NCDs, previously restricted to doctors.						Y
51	HTN	Farinatti, 2016 (controlled clinical trial)	Brazil	To improve BP and blood metabolic profile with a long-term home-based exercise program	74 patients diagnosed with HTN, from a public clinic at the P.Ernesto hospital, Rio de Janeiro were randomized. 29 interventions patients performed a home-based exercise program including light to moderate intensity walking. They were oriented by trained exercised instructors.	16 months Sessions of 30 minutes, performed 3 times a week Participants were re-assessed every 2 months for BP, anthropometric and aerobic efficiency		Y
52	B	Farzadfar, 2012 (observational study)	Iran	To improve performance of the Behvarz system in the management of Diabetes and HTN	To measure the coverage of treatment for Diabetes and HTN, data for Fasting Plasma Glucose (FPG) and Systolic Blood Pressure (SBP), body mass index, medication use and socio-demographic variables from the 2005 NCD Surveillance Survey were used. Data for Behvarz workers and physicians densities: from 2006 population and Housing Sensus and 2005 Outpatient Care Centre Mapping Survey.	Behvarz system operates in Iranian rural areas only. Behvarz workers hold training sessions on lifestyle and healthy diet for persons who are at high-risk for Diabetes		MD				MD			MD									Y
53	HTN	Feng, 2015 (descriptive article)	China	To assess HTN screening and follow-up management among Chinese population within the PHC system	Data from 2010 China Chronic Disease and Risk Factors Surveillance System were used.	Previous HTN diagnosis, screening and follow-up assessment within PHC for persons aged more than 35 years were investigated			Y
54	B	Ferrante 2013, (qualitative study)	Argentina	Implementing tailored clinical practice guidelines for CVD prevention in primary care	In 5 public PHC centres in urban areas in different provinces of Argentina, the main barriers to preventing CVD were identified by health professionals and decision makers. Tailored interventions to apply the guidelines were then designed and implemented .	Study conducted between May 2010 - May 2011 Main barriers : lack of knowledge about preventing CVD lack of awareness of guidelines lack of motivation and organizational problems						Y
55	HTN	Firmino, 2015 (RCT)	Brazil	To lower cardiovascular risk rate of HTN patients using Pharmaceutical Care (PC)	Two groups were formed: Intervention (IG) and Control (CG). IG received PharmacoTherapeutic Follow-up (PTF) performed by a trained pharmacist in addition to traditional care performed in the pharmacy unit of Dr. Magalhaes PHC Fortaleza-Ceara, Brazil	Oct 2011 - Sept 2012 During the PTF, health-education, resolution and prevention of Drug-Related Problems (DRP) were provided.						Y
56	D	Flood, 2016 (mixed methods)	Guatemala	Implementing a T2D program for Maya indigenous adults	The Diabetes program implemented by NGO in 4 towns in rural Guatemala (predominantly Maya indigenous inhabitants) provides free Diabetes management and coordinates referrals for acute cases.	Since 2005 The program's primary Diabetes providers are bi-lingual (Maya, Spanish)nurses Clinical visits with each patient every 3 months New or uncontrolled patients are offered home education visits using adapted curriculum						Y
57	B	Fort, 2015 (perspective longitudinal)	Mexico	To reduce cardiovascular risk introducing a healthy life-style	Trained health care staff (physicians, nurses, nutritionists) in 2 PHC centres in San Jose, Costa Rica and Chiapas, Mexico, delivered 6 group education sessions to their patients about CVD risk factors and healthy heart behaviors	Nov 2011 - Dec 2012: education sessions Follow up - 8 months Project names : Corazon(accent to add) Pura Vida (Costa Rica) Corazon Sano y Forte (Mexico) Each educational session lasted 2 hours and was offered multiple times Groups of maximum 20 patients		Y
58	D	Fu, 2015 (quazi-experimental study)	China	To improve Diabetes self-care by Diabetes self-management education	Author of the study led the educational sessions delivered to 39 patients with T2D at the CHC in Qingshan community, China. The China Guidelines for Diabetes Care and Education guided the programme.	6 weeks, 1 month follow-up after the intervention 6 weekly sessions, 1 hour each session		Y
59	D	Gagliardino, 2013 (prospective randomized trial)	Argentina	To improve Diabetes care using different educational strategies	36 general practitioners and 486 adults with T2D from HC Institutions in the city of Corriantes, Argentina, participated. Patients of 9 participating physicians were randomly assigned to one of four structured group-education programmes (117 patients each). Diabetes trainings for physicians was delivered by Diabetologist educator, Diabetes education for patients was conducted by trained educator.	PROSpective intervention DIAbetes education in CORriantes (PRODIACOR) lasted 3 years Four groups were constituted with identical system interventions in all four Group 1 (control) - neither patients nor physicians educated Group 2 - only physicians educated Group 3 - only patients educated Group 4 - both physicians and patients educated System interventions : formalized data collection and 100% c…						Y
60	HTN	Gallegos, 2017 (Pragmatic Cluster RT)	Mexico	Improving Physical Activity (PA) levels	4 PHCCs in Cuernavaca, Mexico were randomized to deliver the Exercise Referral (ER) intervention (n= 2) or the Brief PA Counselling (BC) intervention (n=2), BC served as a control. A total of 506 inactive hypertensive patients were enrolled. BC was provided by a trained PC nurse, sessions of ER group were led by trained and certified fitness instructors.	Between 2011- 2012 ER intervention lasted 16 weeks, 3 sessions a week adapted for hypertensive patients. All 108 physicians in participating PHCCs attended 2 hours training session on the importance of PA in NCDs management.		Y
61	D	Gavran, 2011 (retrospective analysis)	Bosnia	Implementing T2DM recommended guidelines	19 Family Medicine Teams (FMT), reviewed every second record (46 per FMT) in the family medicine facilities in Zenica, Bosnia, 2-years prior (2003-2005) and 2-years after (2005-2007) the introduction of DM2 Guidelines, to compare proportion of patients who reached recommended levels of HbA1c before/after the implementation Guidelines for Diabetes Mellitus (GDM) by all FMT)	Every FMT selected Diabetes patients using the following criteria: Older than 18 years Diagnosed with T2DM according to the International Qualification of the Diseases Presented to the Family Medicine Practise atleast once before and once after the implementation of GDM						Y
62	B	Geissler, 2015 (case-study)	Argentina	Integrating health-related services with microfinance	Data from 2010 -2012 of universal screening program and primary care services provided in conjunction with micro-finance loans by "PRO MUJER"(Women's development organization) were used.	"Pro Mujer" operates in Argentina, Bolivia, Mexico, Nicaragua and Peru. Universal Package of Services available to all clients are financed by Loan Fees and Interest Rates		MD				MD											MD	Y
63	B	Gessler, 2012 (descriptive article)	Cameroon	To improve health-seeking behaviour using educational tools	Free screening for HTN and elevated blood glucose was offered in PHCC in central Cameroon during 9 campaigns. PHCC are led by a Non-Physician Clinician (NPC). Individuals with untreated HTN and/or Diabetes were divided by supervised local staff into 2 groups: control group received routine counselling & intervention group received counselling with different educational tools	Screening campaigns: 3 days each campaign NPCs are a nurse or a nurse's aid All staff was previously trained on HTN and Diabetes Educational tools: two illustrated Patient Information Leaflets ( PILs) and third tool "Monsieur Nouma"		MD				MD			MD									Y
64	HTN	Getpreechaswas, 2007 (operational research)	Thailand	To utilize Village Health-Volunteers (VHVs) and Family Health Leaders (FHLs) to prevent and control HTN	540 people from 3 PCU's in Patumthani Province were randomly selected in 2 intervention groups (G1 was taught by trained health personnel, VHVs and FHLs, G2 was taught by trained health personnel and VHVs) and a control group G3 interviewed only by trained health personnel.	Aug 2002 - July 2003 : training of health personnel by the researchers on approaches to prevent and control HTN using VHVs and FHLs. VHVs and FHLs were later trained by the researchers and health-personnel on possible interventions (exercise clubs, health parks and self-help groups) for prevention and control of HTN over a year							Y	MF	MF		MF
65	D	Ghosh, 2007 (descriptive article)	West Bank	To improve Diabetes control in a setting of conflict	Doctors and health professionals from the Palestinian Medical Relief Society (PMRS) included 300 T2D patients registered at primary care clinics in 3 West Bank villages in a special program developed to enable better control of Diabetes	6 months Program: free laboratory testing Monthly medical check-ups Health promotions with focus on self-management behaviors						Y
66	HTN	Girao, 2016 (descriptive article)	Brazil	Introducing free access for spontaneous demands in the treatment of HTN patients in PHCs	Survey was conducted with 16 workers (doctors, nurses, dentists, pharmacists, nursing staff, lab technicians, CHWs and receptionists) in a PHC unit of the city of Fortaleza, Brazil using semi-structured interviews.	July - Sept 2015						Y
67	HTN	Gong, 2015 (cluster RCT)	China	Preventing heart attack and stroke by Physicial Activities (PAs) Keep Moving toward Healthy Heart and Healthy brain (KM2H²)	450 participants diagnosed with HTN from 12 CHC in Wuhan, China were randomly assigned to the intervention group (6 centres, 232 patients) or the control group. Both groups received standard care, intervention participants received in addition KM²H² delivered by 35 trained interventionists (5 doctors in preventive medicine and 30 physicians)	April 20, 2011 - Nov 28, 2011 KM²H²consists of 6 sessions + 2 booster sessions		Y
68	D	Govender, 2012 (descriptive study)	South Africa	Improving the quality of care using clinical audits	Designated doctors or nurse in each CHC in the Metro Health district of the Western province, SA, were systematically sampling annually diabetic patients' folders for review	A total of 40 CHCs participated in the baseline audit of 2005 Training workshops were held prior to the audit each year for CHWs to ensure the quality of the procedure.						Y
69	B	Govindasamy, 2013 (descriptive study)	South Africa	To combine infectious and non-infectious disease screening and linkage to care	A nurse-run and counsellor supported mobile unit provided free HIV Counselling and Testing (HCT) and additional screening for TB, Diabetes and HTN to urban townships in Cape Metropolitan region , SA. Newly diagnosed cases were followed-up to assess linkage to care.	March 2010 - Sept 2011 Testing unit operated 5 times a week at work sites, churches, schools etc. Sites were visited at least each 3 months						Y
70	D	Grillo, 2016 (randomized clinical trial)	Brazil	To improve knowledge and prevent increase in HbA1c using Structured Diabetes Education (SDE)	137 patients with T2DM in PHC unit in Porto Alegre, Brazil were randomized in two groups. Intervention SDE (5 weeks educational course and re-enforcement every 4 months for 1 year) and control (no SDM education). The course was delivered by a generalist nurse, trained in Diabetes education. The same nurse assisted the control group.	Jan 2009 - July 2010: Enrollment of patients July 2011 - End of the trial The SDE course consisted of 2 hour meetings for 5 weeks with 10 patients per group. Reinforcement: 2 meetings each 4 months		Y
71	D	Gunathilake, 2009 (descriptive article)	Sri-Lanka	Implementing innovative systems of health-care delivery for Diabetes	Srilankan specialists trained in the UK in Diabetes and endocrinology, delivered pilot interventions in urban and rural Sri-Lanka. - A patient education programme was implemented through a national media campaign - A nurse education programme was implemented, guidelines adapted for local use and decision support given by specialist staff. - Evidence-based practice guidelines were integrated withi…	Media were used also to promote new attitudes and to influence both health professionals and planners.		MD			MD	MD										MD		Y
72	HTN	Gyamfi, 2017 (mixed methods)	Ghana	To train nurses in Task-Shifting Strategies for Hypertension control (TASSH)	Clinical HTN specialists delivered the TASSH training to 28 Community Health Nurses (CHNs) and 36 Enrolled Nurses (ENs), employed in CHCs and district hospitals in Ashanti region of Ghana	Start August 2012, 4 training sessions Periodic on site booster training						Y
73	B	Hacihasanoglu, 2011 (pre-post test)	Turkey	To provide education on healthy lifestyle behaviours and medication adherence for hypertensive patients	120 hypertensive patients residing in Erzincan, Turkey were randomized in 3 groups of 40 each: Group A and B received medication adherence education in person, Group B received in addition education about healthy lifestyle behaviors also in person. Third group (controlls) were routinely monitored in Health Care Facilities.	Feb - Nov 2016 Education intervention were comprised of 6 sessions: two at home and four at the PHC facility. Phone calls were made to all participants to remind them of visit dates			Y
74	HTN	Hasandokht, 2015 (RCT)	Iran	Introducing lifestyle modification on hypertensive women	161 hypertensive women from 4 health care centres in Isfahan, Iran were randomized to a 4 week course on lifestyle modification (n=80) or control (n=81), each group from two centres. Teaching were performed by nurses trained about lifestyle modification package by the researchers.	4 sessions, weekly 6 months follow-up		Y
75	D	Hatun, 2015 (descriptive article)	Turkey	Raising school community awareness about T1DM	"The Diabetes program at School"was developed by the Pediatric Diabetes Working Group (PDWG) in cooperation with the Ministry of Education and Health in Turkey. By World Diabetes Day 2011, a campaign was launched : millions of school children and teachers joined the school training sessions performed by health workers in Diabetes	Initiated in 2010 By the end of 2011, over 7.5 million students and about 600,000 teachers were trained in 25,000 schools by a variety of Diabetes health care experts. Visual materials were used as a major component. Educational guidelines for children with Diabetes National Guidelines for transition of Diabetes children to adult clinics A program website offering educational material and other f…						MD							MD			MD		Y
76	B	Hendriks, 2015 (cohort study)	Nigeria	Providing guideline based CVD prevention care within the context of Community Based Health Insurance (CBHI)	CBHI ensured access to care for patients and provided financial and technical support to participating health care clinics. CVD prevention guidelines and treatment protocols for Diabetes and HTN were introduced in O.O Hospital in Kwara, Nigeria in June 2010	QUality Improvement Cvd care Kwara (QUICK) study June 2010 - Jan 2011 Quarterly staff training with feedback on guideline adherence Organizational support Introduction of standardized patient files						MD							MD					Y
77	D	Hind, 2014 (descriptive article)	Sudan	Improving access of Diabetes care by mobile care delivery	In each PHCC in 4 localities of Northern Sudan, a mini Diabetes clinic was run by a general practitioners (GP), who received support from the mobile clinic, ran by an internist with interest in Diabetes, an ophtalmologist, a Diabetes nurse, Diabetes educator and a lab technologist							Y
78	B	Hu, 2010 (descriptive article)	China	To establish a model of Community Health Service (CHS) in Puyang, China	8231 selected Puyang residents were surveyed to investigate the health-care requirements, by professionals investigators. Also, pre-existing health-care resources were analyzed in Puyong (survey in 5 CHS stations) Based on the informations, network-based CHS system was established, with Community Health Education (CHE) as the major focus	Surveys from July - August 2000 CHS network establishment initiated from Oct 2000 - Dec 2002						MD			MD									Y
79	D	Iqbal, 2012 (RC clinical trial)	Pakistan	Preventing Diabetes among Impaired Glucose Tolerance (IGT) subjects by LifeStyle Modification (LSM)	317 subjects identified as having IGT by the Diabetes prevention team in Karashi, Pakistan were randomized into 3 groups: control group were given standard medical advice, LSM group was given intensive LSM advice, LSM+ drug group got intensive LSM advice + Metformin by the medical officer, dietitian and physical trainer	18 months of followup of IGT group Sessions with a dietitian and a physical trainer at each visit Reinforcement and counselling each two months		Y
80	D	Ismail, 2013 (RCT)	Malaysia	Self-Monitoring of Blood Glucose (SMBG)	105 patients from 5 public CHC in Malaysia were enrolled by nurses and randomized into control group. (blood glucose monitored in the clinic) and intervention group (patients will undertake their SMBG at home). All patients received health education on Diabetes management, intervention group were supplied the glucometers to monitor their blood glucose levels and keep a record in the logbooks	6 months All patients : 2 monthly visits with doctors SMBG group : patients were required to see the nurse every month to control their logbooks.		Y
81	HTN	Jafar, 2009 (Cluster RCT) (2 x 2)	Pakistan	To promote BP control	1341 hypertensive adult patients living in 12 communities in Karachi, Pakistan, were randomly assigned to trained GPs, family based Home Health Education (HHE), delivered by trained lay HWs , both or neither	COntrol Blood pressure and Risk Attenuation 1 (COBRA 1) Trial 2 years GPs training : 1 day session on HTN management (certified course) Lay HWs training : 6 weeks HHE sessions : 90 minutes 1st session and reinforcement of 30 minutes every 3 months						Y
82	HTN	Jafar, 2010 (Cluster RCT)	Pakistan	Lowering BP levels in children and young adults	4023 hypertensive aged 5-39 years living in Karachi, Pakistan were randomized to HHE and no HHE clusters HHE was delivered by 6 trained lay HWs. The nutritional recommendations used adapted "Dietary Approaches to Stop Hypertension"(DASH) diet, modified for children to ensure their growth.	2004 - 2007 Lay HWs training - 6 weeks HHE sessions : 90 minutes 1st session and reinforcement of 30 minutes every 3 months							Y		MF		MF
83	D	Jawa, 2016 (cross-sectional study)	Pakistan	To detect Diabetes Retinopathy (DR) in the resource limited setting	Trained Lady Health Workers (LHWs) visited door-to-door to educate the families and identify individuals with high risk features for DM, that were then tested for dysglycemia in 3 districts of Pakistan. Fundoscopic evaluation for evidence of DR was performed for all individuals with a random blood glucose > 190 mg/dL by a qualified optometrist.	Jan 2013 - Aug 2015 LHWs were trained on Diabetes and its complications							Y		MF		MF
84	D	Jimenez, 2015 (transversal, observational, prospective study)	Mexico	Early detection of DR in patients with T2DM in PC	Among 376169 adults in Cancun, Mexico, 683 cases of the First Time DM were diagnosed over 1 year at the PC units. 105 were randomized for direct opthalmoscopy to be evaluated by an opthalmologist-retina specialist	Clinical practice guidelines for the diagnosis and treatment of Diabetes Mellitus have been implemented in PC						Y
85	HTN	Junling, 2015 (RCT)	China	To manage hypertensive patients in PHC centres	1024 hypertensive patients from 4 CHCCs in Shanghai were randomized in the Group Visit (GV) that received health care service by a GP, a nurse and a CHW in a group format and controls (usual care)	3.5 days training on GVs for GPs GV groups met every 15 days in the first 3 months and then every month						Y
86	B	Kamath, 2014 (RCT)	India	To improve adherence to treatment in Coronary Heart Disease (CHD)	806 patients stabilized after an Acute Coronary Syndrome (ACS) from 14 hospitals in 13 Indian cities, were randomized to an intervention group (trained CHW based intervention package, comprising educational tools to enhance self-care and adherence, and regular follow-up by CHW) or to standard care for 12 months	Recruitment of patients : July 2011 - June 2012 Follow-up ended in June 30, 2013 6 months training of CHWs for Secondary Prevention of CoRonary Events After Discharge (SPREAD)						MD			MD									Y
87	HTN	Kande, 2014 (descriptive study)	Botswana	Audit to improve quality of care for patients with HTN	200 hypertensive patients from Moshupa area, Botswana, were included in the audit performed by a team (researcher, 2 doctors, 4 nurses, 1 health auxiliary), using the South-African Society of HTN Guidelines. Changes were planned and implemented.	Baseline audit : Nov 2011 Re-audit : June 2012 using the same standards						Y
88	B	Katz, 2009 (descriptive study)	South Africa	Managing T2D in Soweto	A Chronic Disease Outreach Program (CDOP) based on the Chronic Care Model was used to detect and follow up patients with Diabetes and HTN, provide educational support to PHC nurses (PHCNs) and improve health system management in Soweto, SA. (referring the patients directly to the specialists)	Feb 2003 - Feb 2006 Group of 257 patients and 186 PHC nurses was followed						Y
89	HTN	Kengne, 2009 (descriptive study) 125	Cameroon	Improving HTN care in rural and urban SSA using nurse-led clinics	In 5 pilot clinics, Yaounde (urban) and Bafut (rural), Cameroon, 10 nurses were trained by medical doctors to standardize clinical practice for nurses in charge of the clinics. International guidelines were adapted	Nov 1997 - March 1998 : baseline survey program proceeded for 26 months Training courses ran for 3 consequetive days in the rural area and 6 half days in the urban area											Y
90	D	Kengne, 2009 (descriptive study) 1355	Cameroon	To implement a primary nurse-led care for T2D patients in rural and urban Cameroon	225 diabetic patients, not requiring insulin were referred to one of 4 pilot nurse-led clinics (2 clinics in Yaounde and 2 in Bafut). State registered nurses, received a 1 week intensive training course delivered by physicians with refresher course 1 year later	Nov 1997 - March 1998 : population baseline survey Study started Feb 1998, till June 2000. Training course covered aspects of Diabetes care from diagnosis, management to referral. Nurses were monitored by medical doctors each month											Y
91	B	Kengne, 2009 (descriptive study)1407	Cameroon	Setting up nurse-led pilot clinics for the management of NCDs at PHC in resource-limited setting	46 nurses attended 6 training courses delivered by experienced physicians to lead pilot clinics in Biyem-Asi (urban) and Bafut (rural), health districts in Cameroon. Follow-up tools were developed, materials were provided and relevant essential drugs made available	Nov 1997 - Feb 1998 Population base-line survey Program - 2 years Curriculum of training course: - Recognition of clinical presentation and risk factors of Diabetes, HTN, Asthma and Epilepsy. - Education of patients - Management of mentioned NCDs - Record keeping and a referral schemes											Y
92	B	Khabala, 2015 (retrospective descriptive study)	Kenya	To manage large number of patients with multiple chronic diseases in informal settlements	1432 stable patients aged 25-35 from PHC in Kibera, Kenya, with HTN, Diabetes and HIV were enrolled in 47 Medical Adherence Clubs (MACs). They met quarterly with the nurse to confirm their clinical stability, had brief health discussions and received medication.	Aug 2013 - Aug 2014 During MAC attendance, BP weight and laboratory testings were done in 2208 consultations.							Y	MF			MF
93	D	Khan, 2013 (descriptive study)	South Africa	To prevent Diabetes blindness by using a mobile fundal camera	14541 Diabetes patients were screened for DR in 3 PHCCs in Western Cape, SA. Using a mobile fundal camera, photographs were taken by a trained technician, supervised by an ophthalmic nurse, then reviewed by doctor with ophthalmic experience.	2007 - 2010 The camera was transported among the 3 clinics on different days						Y
94	HTN	Khosravi, 2010 (descriptive study)	Iran	To improve awareness, treatment and control rates of HTN by promoting healthy life style behaviors	Isfahan Healthy Heart Program (IHHP) was conducted in 2 counties (Isfahan and Najaf-Abad, Iran), targeting unhealthy nutrition, physical inactivity and stress by means of education of health professionals (doctors, nurses, health staffs) and public.	6 years (2001 - 2007) Baseline survey : 2000 Isfahan population : 1895856, Najaf-Abad population - 2750840 Arak (population of 668531) served as the reference area		Y
95	HTN	Kollish, 2011 (descriptive study)	Kosovo	Improving Family Medicine with clinical microsystems	Through the partnership between the team from Dartmouth Medical School and Family Medicine Centers in Kosovo, clinical micro-systems were developed : the leadership elaborated training models for doctors and nurses, every patient had his BP checked at each visit.	Pilot project on HTN (2001 - 2003) Work groups were formed for each task : - Clinical practise guidelines for both: chronic HTN and hypertensive emergencies - Medical records - Screening						Y
96	HTN	Kotwani, 2014 (prospective study)	Uganda	Implementing linkage to care for hypertensive patients	All adults at the Community Health Campaign (CHC) in Kakyere parish, Uganda, who were hypertensive on screening and not receiving anti-hypertensive therapy were invited for the linkage to care. Each participant received education, appointment to a local health facility and travel voucher.	May 2012 (5 days CHC) 2252 adults screened for HTN 214 received linkage to care 178 = 83%, linked to care in 6 months							Y	MF	MF	MF
97	D	Ku, 2014 (prospective longitudinal study)	Philippines	Integrating chronic care with primary care activities	Primary chronic care was integrated with current health care activities in 2 Local Government Health Units (LGHU) of the Philippines, to provide primary Diabetes care, emphasizing on Self-Management Education and Support (SME/S).	May 2011 - Feb 2013 Integration was accomplished through health service re-organization, re-distribution of tasks and training of LGHU staff on Diabetes.						Y
98	HTN	Kuhmer, 2016 (RC clinical trial)	Brazil	To promote BP control in PHC	256 adults in Porto Alegre, Brazil with uncontrolled HTN were randomly assigned to either the multidisciplinary program group (n=128) or multidisciplinary program plus personalized care receiving referral to a dietitian (individualized diet habits) and clinical pharmacists with focus on control of HTN group (n=128).	May - July 2013 : enrollment July - Dec 2013 : 6 months study The protocol required that both groups practised - physical activity 2 times a week - participated in health education workshops - once a month with a dietitian, physical educator, pharmacist and 1 member of FHT. All health care professionals in the FHT received a training in HTN by a cardiologist.						Y
99	D	Kumar, 2015 (RCT)	India	To improve screening yields of Diabetes using mobile reminders during opportunistic screening	268 eligible outpatients from PHC setting in Puduchery, India, were requested to follow-up for definitive testing (FBG, postprandial FBG) that either received (intervention arm, n= 133), or did not receive (control arm, n=135) mobile reminder to follow-up for definitive tests.	Recruitment: 9- 18 June 2014 Eligibility criteria : no pregnant, non-diabetes, age>30 Follow-up of eligible patients : 3 working days (to observe for return to PHC for definitive test)			Y
100	B	Labhardt, 2010 (descriptive article)	Cameroon	Task-shifting to Non-Physician Clinicians (NPCs) for integrated management of HTN and Diabetes	In 8 rural health districts in Cameroon, the care for HTN and T2D was integrated into the existing PHC system by task-shifting from physicians in the hospitals to NPCs in health centres. Support for initial equipments and logistics received from Cameroon-Jura-Switzerland Cooperation.	March 2007 - Jan 2008 About 130 NPCs were equipped and trained for prevention, diagnosis and care of T2D and HTN (five 3-day modules). Twice a year they attended one day refresher course.						Y
101	B	Labhardt, 2011 (cluster RT)	Cameroon	To retain patients in care for HTN and Diabetes by combination of treatment contract and reminder letters	33 exclusively nurse-led health centres in central Cameroon were allocated to 3 equal groups that all implemented a treatment contract committing patients and providers to long-term care for HTN/Diabetes. Incentive group received in addition 1 month free treatment and the Letter group reminder letters in case of a missed visit.	Aug 2008 - Jan 2009 All nurses in all groups practised in a 4 hour training session on treatment contracts.			Y
102	D	Less, 2010 (perspective cohort study)	Jamaica	To improve control and increase knowledge among patients with Diabetes using Lay Diabetes Facilitators (LDFs)	In Jamaica, 159 patients with Diabetes were recruited for the intervention from 8 clinical settings, in which LDFs had been trained. A matched group of 159 were recruited as a comparison sample from 8 clinicals without LDFs. The intervention group received Diabetes education delivered by LDFs	6 months LDFs conducted 2 types of education: one-to-one and in groups To improve self-management and control of Diabetes		Y
103	HTN	Li, 2016 (cross-sectional survey)	China	Implementing standardized HTN management	China launched new health care reforms including standardized HTN management: HTN patients aged>35 were provided free services by the local primary HCWs. The national government designated health management service providers (gatekeepers in health care)	2009 Primary HCWs were responsible for establishing health files, providing annual check-ups and regular follow-ups at least 4 times a year per patient													Y
104	HTN	Lima, 2014 (RCT)	Brazil	To achieve reduction in glycemic and lipid profiles in hypertensive patients by adapting BRAzilian Dietary Approach to Break Hypertension (BRADA)	206 participants of the Program HyperDia were randomized into the experimental group (standard care + individualized nutritional counselling - BRADA diet provided by a nutritionist) and control (standard care and focus on salt intake reduction)	June 2010 - Sept 2011 (Recruitment of participants) 6 months of follow-up by researchers BRADA diet : based on DASH with low sodium and low Glycemic Index (GI) foods		Y
105	D	Liu, 2015 (Cluster RCT)	China	To improve the glycemic control of T2D patients with nutrition education program	Patients in the intervention group received a nutrition education program by public dietitians, were given education booklet and were provided Traffic Light Diet (TLD). They had access to individualized nutrition counselling every two months over 6 months period.	Recruitment - From July 2012 Nutrition education program: 6 hour program with 1 training session per month over 3 months TLD : Red light (Stop and think) : fats, sweets etc. Yellow (Good but watch size) : grains, meat, fish etc. Green (Go) : vegetables, fruits etc.		Y
106	D	Liu, 2012 (RCT)	China	To teach Diabetic patients how to self-manage their Diabetes in a Group Visit (GV)	208 Diabetic patients from 2 communities in Song Jiang district, China were randomized into "Diabetes GV" intervention group (n=119) and controls (n=89). The GV intervention was delivered by 3 general practice teams (1GP, 1 preventive doctor, 1 nurse practitioner each) all previously trained	June 2007 - May 2008 12 monthly group sessions of self-management education groups of 20-25 patients Patients could seek further self-management support during the 60 minutes one-to-one visit with health care providers at the end of each session						Y
107	D	Long, 2015 (descriptive study)	China	Group counselling to improve depression compliance and glucose control in Diabetic patients	100 Diabetic patients with depression in Changsha community, China were randomly divided into a counselling group and a control group (n=50 per group). Self-rating Depression Scale (SDS) was applied to all patients. Control group was provided usual care and clinic follow-up. counselling when needed.	Oct 2011 - Feb 2013 (Recruitment) Group counselling : 2 months, 8 sessions, 50 minutes each Patients were reminded by phone and messages to ensure attendance.			Y
108	HTN	Lu, 2015 (Randomized trial)	China	To improve patients knowledge on HTN using interactive education workshops	360 hypertensive patients in the CHSC of Liaobu Town, China were randomized to one of three education programs: self-learning, reading (Gr1), monthly didactic lecture (Gr2), monthly interactive education workshop (Gr3). The "health education on HTN Syllabus" was developed by CV experts.	Sept 2011 - Oct 2013 Gr 2 and 3 with no less than 10 in each class		Y
109	HTN	Ma, 2014 (RCT)	China	To test Motivational Interviewing (MI) counselling on HTN care	120 hypertensive patients from 2 CHCs in the Haizhu district, China were randomized to the usual care group (control), that received the usual care from qualified nurses and MI group (intervention) that received MI counselling from trained nurses	Nov 2011 - Oct 2012 MI training course for the nurses : 3 days, was delivered by a certified trainer Each nurse was encharge of 5 patients Each patient received MI, 8 times in 6 months, 30-40 minutes each session		Y
110	B	Mahomed, 2015 (quasi-experimental before-after study)	South Africa	To improve the quality of clinical records for patients with chronic diseases by implementing Structures Clinical Record (SCR)	20 PHCs in 3 districts in SA were selected as IG , 10 were selected as Comparison Group. IG received PC101 Guidelines and all clinical and administrative staff were trained by the principle investigator and technical advisor on the correct application of the SCR. Comparison Group did not receive PC101 and SCR was not implemented	May 2012 - Jan 2013 SCR was implemented prior to all professionals receiving PC101 training All clinical staff at the PHC were trained how to use PC101 during 8-12 weeks						Y
111	D	Maia, 2016 (quazi-experimental study)	Brazil	Implementation of the Decision Support System (DSS) to support the management of Diabetic patients in PC	145 Diabetic patients in 6 cities connected to Tele-Health Network of Minas Gerais, Brazil, were assessed before (during 6 months) and after (during 4 months) the implementation of DSS application. All participating professionals were trained by the research team. In total, 24 professionals including physicians and nurses used the DSS.	Aug - Oct 2012 : Recruitment of patients DSS application included clinical evaluation and blood glucose measurements and generated specific recommendations based on the entered data				Y
112	D	Maiti, 2012 (descriptive article)	India	To improve care for GDM patients	50 uncomplicated GDM patients and 31 healthy pregnant controls in a public hospital in Kolkata, India. For GDM patients, medical nutritional therapy model was advised for first two weeks ; if target was not reached, insulin was started in equal doses, before breakfast and dinner.	WHO criteria was used to diagnose GDM (FPG≥ 126 mg/dl or 2-h-post 75 g oral glucose ≥ 140 mg/dl during 24-28 weeks of gestation Treatment target: FPG≤ 95 mg/dl and 1 hour post-prandial plasma glucose ≤ 130 mg/dl.						Y
113	HTN	Manit, 2015 (qualitative study)	Thailand	To improve management of hypertensive patients using Integrated Disease Management Model (IDMM) and Case Management Model (CMM)	In the first phase, nursing service system was developed in K. Narai hospital, Thailand by using IDMM (7 persons of administrative team, 11 of multidisciplinary team and 3 persons of sub-administrative organization). In the second phase, 100 patients were assigned to an experimental group and 100 patients to the control group that received only routine care.	Experimental group received treatment using IDMM an CMM						Y
114	D	Mansour, 2013 (pre-post experimental study)	Egypt	To reduce the level of depression of Diabetic patients by counselling	120 T2D patients with depression in the outpatient medical clinic Mansoura, Egypt were randomly assigned to a counselling group or control (60 per group). The Zung self-rating depression scale was used for all patients.	June 2011 - Sept 2011 Counselling group : patients were interviewed four times. They attended an educational counselling program covering all aspect of Diabetes, over 2 weeks.		Y
115	HTN	Marfo, 2016 (descriptive article)	Ghana	Hypertensive prevention and control with the pharmacist lead service	In 3 community pharmacists in Ghana, out of 250 clients approached, 170 agreed to be screened by the Medicine Counter Assistant (MCA). Those whose BP was > 140/90 were referred to the pharmacists for further assessment and to the physician if necessary	Feb 2012 - March 2013 MCA - a non-pharmacist accredited by the Pharmacy Council to assist the team in the pharmacy Patients awareness of risk and changes in the lifestyle were assessed at baseline and at six month follow-up						Y
116	HTN	Martinez- Valverde, 2012 (pre-post intervention study)	Mexico	To improve care for hypertensive patients using Continuing Medical Education (CME) of family doctors	In 3 out of 6 family medical clinics belonging to the Mexican Institute of Social Security (IMSS), the CME was implemented, other 3 followed routine activities. CME was coordinated by trained general internal medicine specialists, who worked as clinical instructor.	CME was based on 3 sequencial stages that lasted 3 months An evidence based clinical guideline was previously designed.					Y
117	HTN	Martins, 2013 (longitudinal study)	Brazil	To improve hypertensive patients quality of life using Pharmaceutical Care (PC)	14 patients at PHU in Goias, Brazil, with difficult to control HTN were followed by FHS team, that developed a PC. Patients medical prescriptions were evaluated, drug-related problems identified at each visit and solutions to prevent these problems were proposed.	Sept 2010 - Feb 2012 FHS team : doctor, nurse, dentist, nursing technician and 6 community agents Each patient received 6 home visits during PC						Y
118	B	Mendis, 2010 (Cluster RT)	China and Nigeria	To reduce BP in PHC settings using WHO CVD risk management package	In each of 2 countries (China and Nigeria), 10 pairs of PC facilities were randomly selected and matched. One region and all its selected facilities was randomly assigned to the intervention group which used WHO CVD risk management package. The other region (control group) continued conventional treatment.	2005 - 2006 (Patients recruitment) 12 month of follow-up 4 visits : at baseline, 4,8 and 12 months 1191 participants from 20 facilities						Y
119	D	Micikas, 2015 (descriptive article)	Guatemala	To manage T2D of Maya communities using CHWs	8 of the trained CHWs in rural Guatemala, were selected by Emozy Universal Global Health Institute (EUGHI) and Organization for the Development of the Indigenous Maya (ODIM) team to work as paid Diabetes Health promoters	July - Nov 2012 (4 months) Each CHW worked with 15 - 20 patients Weekly Diabetic club meeting, home visits and pre consults in the clinic							Y		MF	MF	MF
120	D	Mino-Leon, 2015 (non R clinical trial)	Mexico	To improve drug treatment adherance and disease control involving Pharmacists (P)	440 patients with T2D from 2 PHC clinics covered by IMSS in Mexico City were divided in the IG(n=211) and CG(n=229) each group from 1 clinic.Patients in IG received an individual counselling session by the P after the medical visit	June 2005 - Dec 2005 (7 months) : Recruitment 6 months follow-up for each patient During the encounters, the P reinforced the importance of diet and exercise and in the HTN, reducing salt-intake						Y
121	B	Mino-Leon,2012 (quazi-experimental before-after)	Mexico	To improve the quality of prescriptions by involving the Pharmacists (P) in the PHC team	4 Ps were incorporated into the health team of the Family Medicare Clinic (FMC) in Mexico City, to offer advise to 69 medical doctors who granted access to the medical records and prescriptions of the 109 interviewed patients.	Prescription errors detected: Filling (lack of dose, duration of the treatment etc.) Clinical (drug interaction, inappropriate medication for the patient, inappropriate dose etc.)						Y
122	HTN	Montes, 2015 (quasi-experimental before-after)	Mexico	To improve BP values through nutrition education	37 hypertensive patients (IG) and 15 (CG) from La Clinica Amistadie, Mexico City were given 4 consultations a month by a nutritionist to plan the meals, following DASH approach adapted for Mexico. In addition, IG received an education program "Nutricion para tu corazon(Nutrition for your heart) "	July 2013 - Oct 2013 Education program : 15 session of 1 hour each weekly.		Y
123	D	Motta, 2017 (descriptive study)	South Africa	To improve Diabetes management in Primary Care by Point Of Care Testing (POCT)	7 local HWs and nurses in an urban Diabetes clinic near Jonasburg were trained in the principles and practise of POCT. For HbA1c and urine ACR.	Oct 2012 - Dec 2014 595 HbA1c tests by POCT were performed on 332 patients.						Y
124	D	Muchire, 2016 (RCT)	South Africa	To improve dietary behaviors of Diabetes patients through nutrition education	82 Diabetic patients in 2 CHCs in Moretella districts, SA were randomized intro CG (n=41), that received education materials and IG (n=41) that received the same materials and participated in nutrition education.	1 year Recruitment : 8 months from April 2010 Nutritional education : 8 weekly (2-2.5 hours) group education and follow-up sessions.		Y
125	D	Mumba, 2007 (perspective study)	Tanzania	To assess compliance with eye screening examinations among Diabetes patients	Trained nurse enrolled all T2DM patients > 18 years old attending Diabetic clinic at KCMC hospital, Moshi, Tanzania. Data were collected on if patients has a previous dilated eye exam.	Sept 2005 - March 2006 Education on Diabetes eye disease and a referral form to the eye clinic for a free examination were given to each patient.			Y
126	B	Ndou, 2013 (assessment study)	South Africa	To improve the management of hypertensive and Diabetes patients involving CHWs	56 patients in the IG in a clinic in Eufuleni, SA, received home visits, counsellings and assessment of basic clinical indicators by CHWs	2008 - start of Kgatelopele Program CHWs attended a 14 week training course before the program started.						Y
127	HTN	Negru, 2010 (descriptive article)	Romania	To improve hypertensive patients care by involving pharmacists	Trained pharmacists from 2 Romanian chain community pharmacies selected 106 hypertensive patients and filled especially designed Patient Data Sheets (PDSs). The records were interpreted by the research team in order to improve HTN patients outcomes.	Nov - Dec 2008 Informations recorded in PDS : demographic data, additional diagnostics, lifestyle behaviors and therapeutic data						Y
128	D	Nesari, 2010 (descriptive article)	Iran	Using telephone follow-up service to improve adherence to a Diabetes therapeutic regimen	61 T2DM patients attended a 3 consecutive days self-care education program at the Iranian Diabetes Society. They were randomly assigned to the IG (n=30) or CG(n=31). A telephone follow-up was performed by a master's nursing degree student for the patients of the IG. If the changes were needed in medication, they were made by an endocrinologist.	3 months Education program : 9 sessions (60 mins each), 3 sessions per day Follow-up : 12 weeks (twice a week 1st month and once a week for 2nd and 3rd month)			Y
129	B	Neto, 2011 (randomized controlled longitudinal prospective clinical trial)	Brazil	To reduce Coronary Heart Disease (CHD) risk factors implementing practice of Pharmaceutical Care (PC)	200 elderly (>60 years) Diabetic and hypertensive in a PHCU in Salto Grande, Brazil were randomized into CG(n=100) that received their usual care from the medical and nursing staff and IG (n=100) were patients received PC from a clinical pharmacist.	Oct 2006 - Oct 2009 (36 months) PC program was developed individually Educative group activities once in 6 months with groups of 20 patients						Y
130	D	Ng, 2010 (RCT)	Indonesia	To deliver smoking cessation messages	71 male smoking patients from Dia clinics in Yogyakarta province, Indonesia were randomized to the Doctor's Advice of how tobacco affects diabetes DA group (n=33) and DA plus direct referral to a Cessation Clinic (CC) group (n=38)	Jan 2008 - May 2009 Follow-up at one week, 3 month and 6 month after the intervention		Y
131	HTN	Nguyen, 2011 (descriptive article)	Vietnam	To manage hypertensive people at the CHSs and deliver health education on CVD risk factors	In a rural commune, Phu-Cuong, Vietnam, a survey was used to screen for hypertensive people. Using personal medical records at regular check-ups, the Hypertensive management program started to monitor people's BP, CVD risk factor and treatment adherence	2006 - preparation phase July 2007 - Dec 2008, implementation under supervision and support of the Vietnamese National Heart Institute (VNHI) Components of the program: Information education campaigns to improve knowledge on CVD risk factors Standard protocols a the CHS to diagnose and treat hypertensive patients						Y
132	HTN	Nguyen, 2012 (quazi-experimental study)	Vietnam	Healthy life-style promotion to improve CVD risk factors	2 rural communes of Vietnam participated. In the intervention commune, a HTN management programme (as described in Nguyen 2011) was integrated in the PHC system and it was combined with a health promotion. In the other commune, no new program was provided.	2006 - 2009 Health promotion campaigns focused on smoking cessation, alcohol and salt reduction and encouraging physical activity.						MD										MD		Y
133	HTN	Nugmanova, 2008 (pre-post test control groups design)	Kazakhstan	To improve the management of HTN	5 non-pilot and 6 pilot outpatient facilities were selected in Karaganda, Kazakhstan. All were exposed to the dissemination of Clinical Practice Guidelines (CPG) on HTN management, campaigns to raise patients awareness on routine BP management for screening purposes and introduction of a national outpatient Drug Benefit Package(DBP) making HTN drugs available to patients. Pilot facilities in addi…	2004 - CPG dissemination Jan 2006 - DBP June 2006 - Public awareness campaigns on CVDs Interventions in pilot facilities : 2005						MD			MD							MD		Y
134	D	Oba, 2011 (pre-post test)	Thailand	Helath promotion for preventing DM	160 persons in Thumbon, Thailand participated in DM prevention program, validated by a team (a family doctor, a nurse educator and a nurse practitioner) and delivered by 20 health volunteers recruited and trained by the researchers.	3 months Program inclusion criteria: one of the following DM risk factors : Age>35, BMI>23 kg/m2, Waist Circumference (WC)>80cm (women) and >90cm (men), FPG between 100 - 125 mg/dl. Components of DM program : nutrition education and exercise activities		Y
135	B	Obreli, 2011 (RC clinical trial)	Brazil	To improve pharmacotherapy adherence by including pharmacists in the health care team	200 diabetic and hypertensive elderly patients in PHCU in Salto Grande, Brazil were randomized into CG(n=100) that received the usual care of medical and nurse consultancies and IG(n=100) that received Pharmaceutical Care (PC) besides the usual care offered.	Oct 2006 - Oct 2009 36 months - follow up PC was composed on individual follow-up attendances and educative group activities						Y
136	HTN	Odabasi, 2011 (descriptive article)	Turkey	To manage better HTN in geriatric patients by training General Practitioners (GPs)	5 physicians from GPs Association, Ankara, took the role of standardized patients and were trained in patients-physicians interviews for HTN management. 13 and 4 GPs attended the 1st and 2nd training program respectively.	1st training program - 2 July 2009 2nd training program - 28 Oct 2009					Y
137	HTN	Oliveira, 2013 (prospective cohort study)	Brazil	To incentivize the adherence to non-pharmalogical treatment in arterial hypertension by health-education	259 patients from Family Health Units (FHUs) in Minas Gerais, Brazil were enrolled and home-visits were conducted to collect the data by health professionals. Educational programmes were then performed	Education programs : regular encounters of 1 hour, groups of 12-15 people Content : diet DASH Physical activity Emphasis on reduction of consumption of alcohol and tobacco		Y
138	HTN	Oto, 2011 (descriptive article)	Turkey	To increase public awareness of HTN using a mass-media	Nationwide media campaign on HTN awareness of the population "12/8 Awareness Campaign" was implemented in collaboration with the Turkish MoH and the Turkish Society of Cardiology	Between Oct 2005 - Jan 2006 Radio spots : 6 per day on 19 national radio stations TV programs : during 7 weeks on 6 channels Advertisement : printed materials and posters																Y
139	B	Pandejpong, 2009 (descriptive article)	Thailand	To improve CV risk management skills of medical student	The curriculums developing team at the Faculty of Medicine Siriraj Hospital, Mahidol University, Thailand introduced the Continuity of Care Clinic (CCC) curriculum for a class of final-year medical students	2008 CCC program : each student was assigned 3 sessions of monthly clinic schedule to practice longitudinal CV risk management skills under supervision of attending physicians					Y
140	B	Pastakia, 2013 (descriptive article)	Kenya	To detect HTN and Diabetes utilizing home-based and community-based screenings	5 HIV counselors in Webuye town, Kenya, underwent a one-day training session on HTN and Diabetes. Each of them were instructed, observed and required to demonstrate proper Diabetes and HTN screening techniques. They travelled then door-to-door to offer free screening services for Diabetes and HTN. Webuye hospital staff (nurses and clinical staff with experience in Diabetes and HTN) was responsibl…	March 2010 - home based screening Nov 2011 - 2 days community-based screening The same screening and referral protocol was used for both screening strategies.						Y
141	B	Perez-Cuevaz, 2009 (quasi-experimental study)	Mexico	To improve Diabetic and hypertensive patient care involving nurses	In 8 FM clinics in Mexico, 16 nurses were selected and trained in all aspects of Diabetes and HTN, by the researchers, to provide integrated care in conjunction with a team consisting of a family physician, a nutritionist, a dentist and a social-worker.	July 2005 - Sept 2006 Nurses training : 50 hours theory, 40 hours practice						Y
142	D	Petrovski, 2015 (descriptive article)	Macedonia	To improve glucose control in T1D patients using social media	56 children and adolescents with T1D, aged 14-23 were randomized. The Regular group (n=29) was treated using standard medical protocol with regular visits at clinic. The Internet group(n=27) were treated using Care Link Software. Data were uploaded by the patient at home and interventions (pump setting, basal bolus insulin and education) were given via Facebook (chats) and Skype (sound and video).	The Facebook group "D Macedonia"was formed in 2008 1430 patients and family members in Sept 2014				Y
143	HTN	Pimenta, 2014 (experimental study)	Brazil	To improve care of hypertension patients using different educational strategies on GPs	41 physicians from 9 towns in Minas Gerais, Brazil were randomly assigned either to an "active educational intervention"(n=21) or to a "passive educational intervention" (n=20), supervised by a professor of the regional Medical school who was previously trained on the educational approaches.	Active intervention group: 6 hour workshop with the GPs, One visit by a cardiologist to GPs work place 3 messages (email with reminders) Passive intervention group: delivery of printed guidelines					Y
144	D	Pimentel, 2010 (interventional trial)	Brazil	To reduce risk factors for T2DM using Nutritional Education Program (NEP)	67 subjects with Impaired Fasting Glucose (IFG) in Lins, Brazil were randomized to the intervention group which underwent NEP (n=24) and the control which did not receive NE (n=43). All participants were assessed for anthropometric, dietetic and metabolic parameters	NEP : participants received individual and group counseling with a team of nutritionists. Individual sessions : 1 per month Group sessions : 2 per month		Y
145	D	Plozing, 2015 (descriptive article)	Turkey	To support the self-management of Diabetes patients using EMPOWER services	EMPOWER Turkish Pilot was conducted in Hikit University Endocrinology Clinic in Corum city. 6 medical professionals (3 endocrinologists, 2 Diabetes nurses and 1 dietitian) and 39 Diabetes patients participated. The Recommender engine was executed once for each patient.	2 pilots in Germany and Turkey (August 2014 - Jan 2015) 20.9 self management recommendations per patient were sent to them by their medical professionals		Y
146	HTN	Pongwecharak, 2010 (descriptive article)	Thailand	To identify subjects with pre-hypertension using pharmacist's services	350 subjects in a community pharmacy in Thailand, met the eligibility criteria and their BP was measured by the pharmacist. Those with pre-hypertension or HTN and reporting no Diabetes and/or dislipidemia, were checked for blood glucose and/or total cholesterol. Other risk factors were collected.	Eligibility criteria : age>35, no pregnancy, no known HTN or CVD Verbal advice and an educational pamphlet was given to each participant						Y
147	HTN	Provin, 2010 (descriptive article)	Brazil	To obtain better clinical results by including pharmacists in the FHS	In Goias, Brazil, the teams of pharmacists were trained in the exercise of pharmaceutical assistance within the FHS. 50 hypertensive patients were assisted.	Pilot - 12 months 154 Medication-Related Problems (MRP) were detected						Y
148	D	Pruthu, 2015 (descriptive article)	India	To improve the quality of Diabetes care using Clinical Audit Cycle (CAC)	A record-based audit was conducted among patients registered for Diabetes care in Rural Health and Training Centre (RHTC) in a village in India. Reviewing team considered audit of process indicators based on Indian Council for Medical Research (ICMR)	Nov 2013 - first audit (156 patients records reviewed) Nov 2014 - re-audit (180 patients records reviewed)			Y
149	D	Qiao, 2010 (descriptive article)	China	Prevention of Diabetes	Quindao Diabetes Prevention Program (QDPP) focused on health promotion targetting the entire population in Quindao, China and training of professionals (1st phase) and on lifestyle counselling targetting individuals with Diabetes Risk Score (DRS)≥ 14 (2nd phase)	2006 - 2009 (1st phase) Health promotion : educational booklets, diabetes risk score sheets distributed, media, school lessons, walking days, diabetes forum 2009 - 2012 ( 2nd phase) DRS consists of 3 variables : age, WC, family history of Diabetes		MD			MD											MD		Y
150	D	Ramal, 2009 (descriptive article)	Mexico	To empower Diabetes patients by engaging nursing students	11 senior nursing students partnered with the local health-promotora of a marginalized community in Mexico to plan an conduct Diabetes classes with individualized follow-ups	12 weeks Promotora = trained volunteer from the community who works in health promotions among under served Latinos		Y
151	B	Ramli, 2014 (Cluster RCT)	Malaysia	To improve Diabetes and HTN outcomes using multifaceted Chronic Disease Management (CDM) strategies	From 10 primary care clinics in Selangor and Kuala Lampur, Malaysia, 5 were randomly selected to continue to usual care and another 5 to provide the EMPOWER-PAR intervention. Each clinic recruited T2DM and HTN patients following the inclusion criteria. All patients in the intervention arm were required to be seen atleast twice during the intervention.	Patients recruitment, baseline data collection : June - Dec 2012 EMPOWER-PAR intervention : 1 year (delivered in Jan - Dec 2013) Components of EMPOWER-PAR : Creating/strengthening a multi-disciplinary CDM team Training the team to use Global CV Risks Self Management Booklet The use of Clinical Practice Guidelines	Y				MF	MF
152	HTN	Reidpath, 2012 (descriptive article)	Malaysia	Community-based BP measurement by Non-Health Workers (NHWs)	56 adults volunteers in the Klang Valley, Malaysia, had their BP taken by 5 Qualified Health Workers (QHW) and 6 NHWs participants were randomly allocated to have their BP measured alternating a QHW with a NHW.	1 day Each participant had his BP measured on 4 consecutive occasions								Y
153	D	Reutens, 2012 (Cluster RCT)	Asia-Pacific	Education of GPs on T2DM treatment	99 GPs from 10 Asia-Pacific study centres were cluster randomized to be educated on Regional Diabetes Management Guidelines (n=50) or continue standard care (n=49). Each GP recruited 40 T2DM patients was accessed at 0, 6 and 12 months	GPs recruited from Nov 2006 - Jan 2008 Education of GPs : 2 educational meetings held 3 months apart, by the national investigator. 3 monthly GP reminder letters Use of medical record summary sheets was mandatory					Y
154	D	Reutrakul, 2016 (descriptive article)	Thailand	Health insurance to improve access to care and Diabetes policy	In Thailand, Universal health Coverage (UC) was established in 2002. Social Security scheme (SS) is offered to employees and Civil Servant scheme (CS) for government officers. Health promotion program have been implemented through the Thai Health Promotion Foundation Diabetes policy : 10th National Economic and Social Development Plan (NESDP) : targeting NCDs as one of the major goals Government …	UC covered 99.87% of the population in 2013 UC and CS are available in the hospitals run by the MoH Health promotion program : Since 2008 10th NESDP : 2007 - 2011 11th NESDP : 2012 - 2016													Y
155	HTN	Ribeiro, 2011 (RCT)	Brazil	To improve adherence to non-pharmacological treatment of HTN	38 hypertensive women enrolled in the PHCU in the urban area of Brazil, were divided into groups of 14 each, who received 2 different strategies of nutritional guidance	5 months Group 1 : monthly health-education workshops along Group 2 : monthly health-education workshops combined with family orientation through home visits		Y
156	HTN	Roche, 2016 (quazi-experimental study)	Cuba	To improve the control of HTN by increasing knowledge of the disease	399 older hypertensive patients treated in primary care in Cadenas and Santiago de Cuba were instructed by a health team (clinicians, psychologists, psychotherapists, prof of physical therapeutic culture and promoters of health) in order to change lifestyle to better control their disease.	2011 - 2013 health team trainings (capacitacion): 8 weeks with lectures on Saturday morning		Y
157	B	Rodrigues, 2014 (experimental study)	Brazil	To provide assistance in nursing care for the deaf, using Virtual Environment (VE)	In Sao Paulo, Brazil, 2 nurses and a nurse manager previously trained applied VE on 30 deaf patients aged 30-60 years, offering 8 screens about feeding containing food pictures and videos in Libras (Brazilian sign language)	Since 2005 VE is based on the Protocol of treatment of HTN and T2DN, used in PC for evaluation of dietary habits and its built in Visual Basic Net		Y
158	B	Roesler, 2015 1st case : (RCT) 2nd case : observational study	Brazil	To improve health-care using Mobilicare (mobile monitoring from a distance )	1st case : 100 T2D patients from Global health center, Brazil were randomized into 3 groups : GC, GI1, GI2 GC (control) : usual service, GI1 : used an offline glucometer only, managed by the patient himself, GI2 : used a tablet and glucometer with a bluetooth converter and were monitored in real-time by health-care provider 2nd case : Mobilicare was used for health-promotions for 3 people with di…	1st Case - Pilot : Oct 13 - Sept 14 2nd Case - 4 weeks : All three patients had to walk atleast 5000 steps a day and send the data, otherwise the system would send an alarm to the center				Y
159	D	Saengtipbovorn, 2014 (cluster RCT)	Thailand	To improve glucemic and periodontal status in elderly T2D patients with Lifestyle Change and Dental Care (LCDC)	2 health-centres in Bangkok, Thailand, were randomly assigned to intervention and control and 66 patients per center were selected. Intervention group was given LCDC program by trained personnel (doctors, dentists, nurse practitioners and dental assistants)	3 months (Oct 2013 - Jan 2014) LCDC program: Lifestyle and Oral health education program, Individual Lifestyle Counselling (using MI), 15 minutes educational video, validated by experts in Diabetes, education and dentistry, Focus group discussions		Y
160	HTN	Sahli, 2016 quazi-experimental study (pre-post assessment with control group)	Tunisia	To reduce the prevalence of HTN by community education	A team of trained health-care professionals (physicians, paramedics, nutritionists and psychologists) performed a promotion of healthy lifestyle for the intervention group in Souse, Tunisia. The control group was located in M'Saken	3 years : Sept 2010 - Sept 2013 The program involved 19 PHCCs , schools, workplaces, and neighborhoods, and consisted mainly on educational sessions on diet, physical activity and smoking. Educational materials used : flyers, posters, videos and radio-spots									Y
161	B	Salazar, 2014 (longitudinal cohort)	Argentina	Prevention of CVDs	In Rauch, Argentina, several community-based strategies were applied : diffusion of the survey results (to doctors and other HCWs) and in the press and articles on HTN and CV prevention BP measurements to all subjects in all health centers Healthy eating education (by a nutritionist) Physical activity promotion	6 years ((1997 - 2003) 1997 : initial survey (trained health personnels examined prevalence of CV risk factors) 1997 - 2003 : provision of free anti-hypertensive drugs, distribution of free seeds of vegetables		MD				MD				MD								Y
162	D	Salinas, 2009 (longitudical 2 cohorts)	Mexico	To improve metabolic control by using Group Visits (GV)	In 1 Cohort of 600 T2D patients in Nuevo Leon, Mexico, GV were implemented by an interdisciplinary team (nutritionist, psychologists, physical educator and family doctor). In the other Cohort of 601 patients, routine visits (one-to-one medical consultations monthly) were performed.	15 months : Feb 2005 - May 2006 GV consisted of monthly medical consultations and 1 hour session with group interaction on the same day						Y
163	B	Samuels, 2010 (descriptive article)	Carribbean	To mobilize a region for Chronical NCDs (CNCDs) prevention	Port-of-Spain Declaration "Uniting to Stop the Epidemic of CNCDs in the Caribbean" (issued by Heads of Governments of Carribean Community CARICOM) Caribbean Wellness Day (CWD) : public-private and civil society partnerships in health promotion : healthy eating, physical activity, no tobacco and screening activities	Sept 2007 : Summit of CARICOM (it was decided each second Saturday in Sept commemoration day with the name CWD) Sept 2008 : first CWD Sept 2009 : 18 out of 20 CARICOM countries participated																Y
164	HTN	Santos, 2013 (pre-post study)	Brazil	Telehealth for increasing adherence to the treatment of HTN	11 treatment adherance seminars by web conference (taught by 2 professors : 1 cardiology specialist and 1 nephrology specialist) and tele-consultings by electronic form and web conference were provided for 2 FHUs (in Ladejo and Bonito town, Brazil) and their 502 hypertensive patients	In 2007 - during 6 months FHU teams composed of doctors, nurses, nurse technicians, and community health agents were trained by researchers to use web-conferencing system				Y
165	D	Sathish, 2015 (longitudinal)	India	To develop a Diabetes risk score for PC providers	Authors from Achutha Menon Centre followed 451 selected participants (15-64 years old) in rural area of Kerala, India, to develop a new simple T2D screening tool for PHC providers, easy-to-measure, less-time-consuming and less expensive.	From10 July - 27 Sept 2010 Achutha Menon Centre uses Diabeties risk score uses 3 variables : age, family history of Diabetes (parents or siblings) and central obesity (WC)						Y
166	B	Sehmidt. 2011 (descriptive article)	Brazil	Prevention and control of NCDs	The 2001 National reorganization plan in Brazil, for the care of Diabetes and HTN : a nationwide screening program detected and incorporated into the health system around 320000 Diabetes patients In 2006, a broad health promotion policy was aproved to prevent and control NCDs in Brazil	2001 : Evidence based norms guiding Diabetes care were implemented 2006: Policy included health education, disease and risk factor monitoring, health-care provision centered on healthy diet, physical activity, reduction of smoking and alcohol use						MD							MD					Y
167	B	Shi, 2015 (case-control study)	China	Improving health-care quality and efficiency for patients > 50 years with chronic conditions	The Integrated Care Delivery Model (ICDM) was implemented in Xi County, China. Huaibin County was selected as control, had no targetted intervention. 371 patients visiting CHCs or hospitals in either County were selected and surveyed by graduate students of University of Public Health	ICDM characteristics: vertical referral system, computerized clinical pathways, case-based payment, integrated information system(hospitals and CHCs share patients informations)						Y
168	HTN	Singha, 2015 (pre-post study)	Thailand	To reduce disparities in HTN control : Community Hypertension Intervention Project (CHIP)	123 persons at hypertensive risk, 25 pre-hypertensives and 45 hypertensive patients in rural Nakhou, Thailand received health-education; hypertensive patients were given individualized counselling sessions with researchers, health workers and volunteers	Health education : changing life style, salt intake reduction and physical activity Home visits/Focus group discussions provided by nursing students									Y
169	B	Sobry, 2014 (descriptive art)	Kenya	To manage HTN and Diabetes in PHC setting in a slum	10 clinical officers, 12 nurses, 4 nutritionists, 10 adherence counsellors, 3 social workers, 4 health educators and 4 receptionist in 3 out-patient clinics in Kibera, Kenya provided integrated care to 1465 patients	Jan 2010 - June 2012 Care protocols for HTN and Diabetes were developed and staff was trained in the provision of this care						Y
170	B	Some, 2016 (descriptive article)	Kenya	Task-shifting the management of NCDs to nurses	3 selected and trained nurses in 2 integrated PHC facilities in Kibera, Kenya managed stable NCD patients following clear and standardized protocols and guidelines, provided by the NCD supervising physician.	May - Aug 2014 5 conditions were task-shifted to nurses : HTN, DM, Epilepsy, Asthma, SCD The nurses worked with continuous on-site clinical officer supervision						Y
171	B	Sookaneknun, 2010 (descriptive article)	Thailand	To identify people in the community with HTN and/or Diabetes	Diabetes and HTN screening activities were performed in the city of Maha, Thailand at 2 pharmacies (by 1 pharmacist and 2 PharmD students in each) and in 7 communities by a team consisting of academic staff, PharmD students and a nurse PCU, all previously trained and tested by the researcher.	July - Sept 2011 Age > 40 years (only criterion) The community screening was scheduled to be performed 3-5 days a week each month 8-10 health volunteers provided announcements and informations door-to-door 51 persons got the service from 2 pharmacies and 405 persons came to the service in the communities						Y
172	D	Sranacharoenpong, 2012 (quazi-experimental study)	Thailand	To improve CHCWs' health knowledge about Diabetes prevention	CHCWs from 69 communities in Chiang province, Thailand were assigned to IG (N=35) or CG (N=34). Those assigned to IG received Diabetes prevention education program including materials by the researchers. A mix of classroom and e-learning approaches was used	4 months training Components of the program : 8 modules Diabetes Lifestyle, Nutrition Fitness 16 sessions of 2-5 hours each						Y
173	HTN	Srichairattanakull, 2014 (quazi-experimental study)	Thailand	To improve the self-management strategies among hypertensive patients	44 persons with HTN in Nakhin province, Thailand were randomly allocated to either Experimental Group(EG) (N=22) or CG (N=20). The EG received a self-management improvement program combined with community involvement (health-care volunteers, community leaders, family members and health-care providers trained by the researchers)	3 months : Feb - May 2012 - 8 sessions of 1.5 hours per week - Group meetings Home visits by trained health-care volunteers to monitor BP and medicine taking		Y
174	HTN	Sun, 2015 (RCT)	China	Reducing BP and improving physical health with TaiChi	300 hypertensive adults from Changshu and Fangshan, China were randomly assigned to the Tai Chi IG (N=150) and CG (N=150). In the IG, participants were taught meditation techniques by an experienced trainer	12 months: April 2012 - April 2013 Tai Chi techniques : breathing, balance, flexibility, concentration, calming and stress-reduction Group activities of 3 hours per week plus 2 hours practise at home						Y
175	D	Sun 2008 (RC clinical trial)	China	To control Diabetes following an integrated program	150 T2DM subjects in Shanghai, China were randomized to the IG(N=100) or CG(N=50). The CG received Diabetes education including diet and PA, instructions only. IG were provided integrated program by experienced nutritionists, research dietitian and study physicians.	24 weeks Integrated program : Patients received Diabetes education materials used for monthly group lectures Patients were provided with blood glucose monitors for home-testing Nutritional counselling and meal plans Weekly progress updates with study staff						Y
176	D	Susilparat, 2014 (quasi-experimental study)	Thailand	Preparing Muslim patients with Diabetes for Ramadan	The Thai Muslims with T2DM were divided into 2 groups. 62 patients in EG were provided with health education (conducted by physician and Iman) and adjustment of anti-diabetic medicine. 28 patients in CG were provided only with original health care services	Month of Raamadan in 2012 lasted from 20th July - 19th Aug Health education done prior Ramadan : 9th and 12th July Content: Medical advice for safe fasting, complications, risk-assessments during fasting and medicine adjustment						Y
177	B	Tapia, 2016 (descriptive article)	Mexico	NCDs prevention and control by implementing Casalud (Casa=home, Salud=health)	Casalud program (5 pillars) by the Carlos Slim Foundation (FCS) to strengthen chronic disease prevention and treatment in Mexico 1st: Proactive prevention and detection of chronical disease (MIDOs) 2nd: Management of chronical disease by Information System (SIC) 3rd: Continous monitoring of medicine supply chain (AbbastoNET) 4th: Capacity building through continous medical education (PIEENSO) : o…	Casalud established in 2008 Provides mobile health(mHealth) tools and technical systems. It allows increasing number of Dscreenings (using MIDO Mobile Cart and MIDO Back Pack) By 2016, Casalud has been implemented in 130 PHCs in 25/32 Mexican states	Y	MF	MF	MF	MF	MF
178	D	Thankappan, 2013 (RCT)	India	To prevent smoking related Diabetic complications	224 adults Diabetes patients aged >18years who smoked last month were selected from 2Dia Clinics in South India. They were randomized equally into I1 and I2 groups. Patients in both were asked and advised to quit smoking by a doctor and distributed specific Diabetes education materials. 2 groups received additional specific counselling. The doctors and Diabetes educators were previously trained o…	6 months I2 group specific counselling : 3 sessions at 0, 1 and 3 months, 30 min each on each visit with the doctor face-to-face, following 5'A's (Ask, Advice, Assess, Assist and Arrange) and 5'R's (Relevance, Risk, Reward, Roadblocks and Repetition)		Y
179	HTN	Thankappan, 2013 (pre-post study)	India	To increase awareness, treatment and control of HTN	Trained local volunteers, 12 HCWs from the PHC of the village Ponchayat, India and 18 Ananwadi workers monitored BP atleast once a month and educated the people in the neighborhood groups of total 4627 adults selected by cluster sampling	6 years Health-education focused on the need for controling HTN and the risk factors The individual high-risk strategy stressed the need for regular medication and BP control and reducing risk factors									Y
180	B	Thavornwattanayong, 2017 (quasi-experimental study)	Thailand	To reduce BP and Blood Glucose (BG) using Family Pharmacists (FP)	80 Diabetes patients with poor glycemic control and uncontrolled HTN in Muang district, Thailand were randomly assigned to either the usual care group or FP IG. In FP IG, emphasis was made on active communication and partnership, medication assessment covering DRPs and Drug Related Suffering (DRS) by the pharmacist.	Jan - July 2015 In FP IG patients were informed about health-promotion or disease prevention (lifestyle modification, nutrition and exercise)						Y
181	HTN	Tienthavorn, 2015 (descriptive article)	Thailand	To control and prevent HTN	In Singburi, Thailand, "VICHAI"s 7 color Balls Model was used by the researchers for primary screening of HTN and results were recorded. Health education was given to encourage behavioural change	8 months Focus on practice of 3 Es (Eating, Exercise, Emotion) and 3 Rs (Reducing tobacco, alcohol and obesity)	Y	MF				MF
182	B	Tran, 2017 (cluster RCT)	Vietnam	To improve PA and dietary behaviours for adults with Metabolic Syndrome (MS)	10 communes involving patients (50-65 years) with MS were recruited from Hanam province, Vietnam and were randomly allocated to either IG (5 communes , n=214) or CG (5 communes, n=203). IG received the PA and nutrition program performed by the staff trained by the researcher.	6 months Program: 2 hour education sessions at months 1, 2, 3 and 4, patients were provided with health promotion booklet and resistance band for strength exercises and participated in walking group for 6 months.		Y
183	D	Tschiedel, 2008 (descriptive article)	Brazil	To manage T1DM patients	Instituto da Criança com Diabetes (ICD) in Rio Grande, Brazil, adopted a Model of assistance by an interdisciplinary team (doctors: endocrinologist, pediatrician, ophthamologist, nephrologist, surgeon, and gynaecologist, nurse, nutritionists, psychologists, social workers, dentist and physical educator), following clinical guidelines. Diabetes Educational Program (PED) is given to the patient and…	The ICD was inaugurated - 19 Jan 2007 PED : 45 minutes daily sessions covering all aspects of T1DM						Y
184	B	Turnacilar, 2009 (prospective longitudinal study)	Turkey	To improve BG and BP levels of Diabetes patients using pharmaceutical care (PC)	43 Diabetes patients visiting any of the 8 pharmacies in Pendile district, Turkey were provided PC by the same clinical pharmacist. All patients were under physician-control.	3 months PC : tailored according to the needs of the patients Visits at 15 days intervals SMBG required						Y
185	B	van de Vijver, 2013 (descriptive article)	Kenya	To introduce CVD prevention in slums through the collaboration of Public Health and private sectors	SCALE-UP (Sustainable model for Cardiovascular health by Adjusting Lifestyle and treatment with Economic perspective in settings of Urban Poverty) in Korogocho, a Nairobi slum. Households screenings for CVD risk factors by trained CHWs Vouchers for free treatment given to the patients to increase treatment seeking in the clinic	SCALE-UP implementation started - Aug 2012 CHWs training sessions on clinical information about CVD, risk factors, techniques of screening and counselling given by experienced African Population and Health Research Centre (APHRC) staff Local clinic staffs trained (1 day course) on guidelines for treating perople based on CV risk. Observation: at the time of publishing only these interventions wer…						Y
186	D	Van Olmen, 2015 (descriptive article)	RDC, Cambodia and Phillipines	To improve the care for Diabetes patients	1st : Kin-reseau (RDC): delivers Diabetes care to the patients. Patient education by a nurse occurs when a patient is diagnosed, with written and picture materials, with focus on food and feet care. Bi-monthly medical consultations by a trained doctor. 2nd: Network of community-based Peer Educators (PEs) in Cambodia, supported by an organization MoPoTsyo that organizes community-based screening t…	1st: 40 years old network Kin-reseau comprised 80 primary care clinics run by 2 Christian organizationa and Diabetes coordinator. About 8000 people with D come for regular follow-up 2nd: Since 2005, in 12 districts more than 130 PEs. About 7000 Diabetic patients Monthly PE group sessions : D Education and BG and BP monitoring CHWs are trained to educate and support D patients in self-management A…						MD			MD									Y
187	D	Veras, 2014 (cross-sectional study)	Brazil	To control DM by SMBG	74 patients with T2DM from 2 PHCUs Ribeirao Preto, Brazil participated in an educational group on Diabetes concerning self-monitoring of BG at home, delivered by trained nursing professionals.	Aug - Dec 2012 The groups of 12-13 patients met weekly for 60 min over 12 weeks Teaching: group discussions Topics: how the body in Diabetes work, health diet and PA, medication and BG testing		Y
188	HTN	Wang, 2013 (RCT)	China	To improve HTN management in PHC	4 CHCs in Beijing were selected and randomized to I or C (1 urban and 1 rural each). 140 hypertensive patients with uncontrolled BP were recruited from each centre. Trained primary health care providers in I centers managed the patients for 1 year, using "Practice Guidelines" Primary health care providers in C centres received no training and provided usual care to their patients	1 year Primary health care providers in the I centres received 4.5 day group training lectures on the "Practice Guidelines for HTN prevention and control" and for subsequent individual-based consolidated trainings based on the cases.						Y
189	B	Wanitkun, 2011 (descriptive article)	Thailand	To develop a Self-Management Support (SMS)system for Diabetes and HTN	In Thailand, selected participants with Diabetes and HTN were randomized to either the IG (n=1600) or CG (n=1600). CG received standard care. IG was provided with the SMS by trained community nurses	Initiated in 2009, ongoing Nurses training: 5 days on need-based identification and development of SMS strategies SMS : focus on assisting people to implement lifestyle changes		Y
190	D	Weber, 2012 (RCT)	India	T2DM prevention	600 individuals at risk to develop Diabetes (those with IFG, IGT or both) in India were randomized to a CG (received standard care) or IG (were delivered Diabetes Community Lifestyle Improvement Program (D-CLIP) by a team of professional health educators, exercise trainers and lay-interventionists.	16 weekly sessions of 90-120 mins on lifestyle changes and PA instructions Followed by 8 weeks of maintainence classes		Y
191	D	Wei, 2008 (descriptive article)	China	To improve clinical outcomes of Diabetes patients	2 CHCs in Shanghai were selected as IG and CG. D patients (n=158) without complications in the IG were delivered the Diabetes management program by previously trained doctor facilitators and family doctors. Patients in CG (n=182) received standard care	Dec 2002 - July 2003 Program : monthly club meetings Content : personalised diet therapy Development of self-management and communication skills with doctors		Y
192	D	West-Pollak, 2014 (descriptive article)	Dominican Republic	To improve BG control and reduce CV risk in individuals with T2DM or pre-diabetes	79 community members detected with Diabetes or pre-diabetes during the screening in VillagYuana, Santo Domingo, participated in a diet and lifestyle modification program led by 10 previously trained lay community leaders	1 year Training of lay leaders: 1 day session delivered by trained lifestyle educators from US Program : monthly small group meetings First till 5th meeting : team members from Diabetic clinic, University of Virginia (nurse practitioner, exercise physiologist, nutritionist and Diabetes educator) were also present			MD					MD										Y
193	B	Wu, 2016 (retro-spective cohort study)	China	Improving rural health-care delivery, especially treatment of Diabetes and HTN	2 counties in Henan Province, China were selected as I counties, another county was selected as a control. Policy intervention included performance related contract with health facilities, developing technical guidelines for doctors and nurses and routine monitoring of performance	2011 - 2014 in I counties: Population screenings especially for Diabetes and HTN were required Publicity about the new policy to increase public awareness about the new services was performed						MD										MD		Y
194	D	Yin, 2015 (descriptive article)	China	Engaging patients to become peer supporters on Diabetes management	Of the 59 Diabetes patients with good glycemic control who completed the program "Train the trainer"delivered by health care experts, 33 agreed to be peer supporters ("agreed trainees"), 26 declined ("refused trainees"). A group of 60 well controlled Diabetes patients who didn't attend the program and were under usual care was selected as a comparison group.	1 Feb - 31 May, 2009 Program: 4 monthly workshops, 8 hour each with didactic components and interactive components (role playing and group sharing) Observation : "Agreed trainees" had better health status after 6 months of being trainers than "refused trainees"								Y
195	HTN	Zhang, 2015 (descriptive article)	China	To improve PC providers' performance in screening and management of HTN	Research team carried out 39 training sessions between cycles of screenings for 2635 PC providers from 200 CHCCs in 8 cities in China, following the protocol of integrated management of HTN and Diabetes from the WHO PEN	April 2013 - Aug 2014 298360 residents who visited the CHCCs, aged > 45 years were screened in 3 cycles of screening						Y
196	D	Zhong, 2015 (descriptive article)	China	To improve Diabetes self-management through Peer-Leader-Support Program (PLSP)	Within each of 3 cities in Anhui province, China, 2 sub-communities were randomly assigned to usual care or PLSP. 19 trained peer leaders and staff of CHSCs co-led educational meetings of 19 peer support groups	Jan - July 2010 (6 months) Training course of PLs : 3 days training in basic skills and Diabetes self-management by researchers PLSP: health education meetings twice a month PLs also led walking or Tai Chi groups and discussion meetings		MD						MD										Y
197	HTN	Bobrow, 2016	South Africa	Mobile Phone Text Messages to Support Treatment Adherence in Adults With High Blood Pressure	Participants received an SMS text-message at the time of recruitment to confirm their enrolment in the trial. All participants were subsequently sent non-health related messages at six-weekly intervals. The messages were designed to address a range of common issues with adherence to and persistence with treatment.	Messages were sent for one year from enrolment. Blood pressure measurements were collected from participants as they attended their routine clinic visits		Y
198	HTN	Hendriks, 2016	Nigeria	Sustained effect of health insurance and facility quality improvement on blood pressure in adults with hypertension in Nigeria	The KSHI program is a voluntary health insurance program that aims to improve access to affordable quality healthcare for people in rural communities of Kwara State, Nigeria. The program provides coverage for primary and limited secondary healthcare, including antihypertensive treatment. In addition, the program improves the quality of care in healthcare facilities participating in the program by…	Health insurance, access to treatment and upgradation of health facilities						MD											MD	Y
						Total	4	50	8	5	6	78	10	2	4	0	3	1	3	0	0	3	0	21	198

## Sheet: Calculations
	Number of diseases		%
	HTN	66	33.3333		ICCC Model
	Diabetes	83	41.9192			No of articles	%
	Both	49	24.7475		Multiple Domain	21	10.7143
	TOTAL	198			Health Care Service Organization	151	76.2626
					Multifaceted	4
					Self-management	50
	Countries				Continuity/Coordination	8
	1	Brazil	31		Information systems	5
	2	China	25		Leadership/incentives	6
	3	Thailand	20		Organize & equip teams	78
	4	Mexico	13		Community	19	9.59596
	5	South Africa	13		Multifaceted	10
	6	India	10		Mobilise/Coordinate	2
	7	Iran	8		Raise awareness/reduce stigma	4
	8	Cameroon	6		Complementary services	0
	9	Turkey	7		Leadership & support	3
	10	Malaysia	5		Policy	7	3.53535
	11	Argentina	4		Integrate policies	1
	12	Kenya	5		Supportive legislation	3
	13	Pakistan	4		Human resources	0
	14	Vietnam	4		Strengthen partnership	0
	15	Ghana	3		Leadership/advocacy	3
	16	Nigeria	3		Consistent financing	0
	17	Uganda	3
	18	Guatemala	2		TOTAL	198
	19	Kuwait	2
	20	Sudan	2
	21	Tanzania	2
	22	American Samoa	1
	23	Bosnia	1
	24	Burundi	1
	25	Cuba	1
	26	Dominican Republic	1
	27	Egypt	1
	28	Indonesia	1
	29	Jamaica	1
	30	Kazakhstan	1
	31	Kosovo	1
	32	Macedonia	1
	33	Malawi	1
	34	Oman	1
	35	Philippines	1
	36	Romania	1
	37	Saudi Arabia	1
	38	Sri-Lanka	1
	39	Trinidad	1
	40	Tunisia	1
	41	West Bank	1
		Regions/Countries
	1	Asia-Pacific	1
	2	Carribean	1
	3	Cambodia & Philipines	1
	4	China and Nigeria	1
	5	Europe	1
		TOTAL	198
